# Supplementary material for: Synthesis of Enantiopure [3]Cyclorubicenes
Source: Angew Chem Int Ed Engl. 2025 Nov 10;65(1):e20880. doi: 10.1002/anie.202520880 (PMC12759246; doi:10.1002/anie.202520880)
Supplement: Supplementary file 2 — Supporting Information [file ANIE-65-e20880-s001.cif]

data_GLOBAL

# 1. SUBMISSION DETAILS

_publ_contact_author_name  'Mastalerz, Michael'
_publ_contact_author_address
;
        Organisch-Chemisches Institut
        Universit\"at Heidelberg
        Im Neuenheimer Feld 270
        D-69120 Heidelberg
        Germany
;
_publ_contact_author_phone      '049 6221-54-6207'
_publ_contact_author_fax        '049 6221 54-4205'
_publ_contact_author_email      'michael.mastalerz@oci.uni-heidelberg.de'
_publ_requested_journal         'JACS '
_publ_requested_coeditor_name     ?

_publ_contact_letter
;
  paper to be submitted for publication in JACS 
;

#====================================================================

# 3. TITLE AND AUTHOR LIST

_publ_section_title
;
 Stereoselective Synthesis of [3]Cyclorubicene
;


loop_
 _publ_author_name
 _publ_author_address
       'Moritz P. Schuldt'
;       Organisch-Chemisches Institut
        Universit\"at Heidelberg
        Im Neuenheimer Feld 270
        69120 Heidelberg
        Germany
;
       'Frank Rominger'
;       Organisch-Chemisches Institut
        Universit\"at Heidelberg
        Im Neuenheimer Feld 270
        69120 Heidelberg
        Germany
;
       'Michael Mastalerz'
;       Organisch-Chemisches Institut
        Universit\"at Heidelberg
        Im Neuenheimer Feld 270
        69120 Heidelberg
        Germany
;

#==================================================================

 
data_mos22 
  
_audit_creation_method            'SHELXL-2018/3' 
_shelx_SHELXL_version_number      '2018/3' 
_chemical_name_systematic         ? 
_chemical_name_common             ? 
_chemical_melting_point           ? 
_chemical_formula_moiety          ? 
_chemical_formula_sum 
 'C26 H16 Br2 Cl2 O2' 
_chemical_formula_weight          591.11 
  
loop_ 
 _atom_type_symbol 
 _atom_type_description 
 _atom_type_scat_dispersion_real 
 _atom_type_scat_dispersion_imag 
 _atom_type_scat_source 
 'C'  'C'   0.0033   0.0016 
 'International Tables Vol C Tables 4.2.6.8 and 6.1.1.4' 
 'H'  'H'   0.0000   0.0000 
 'International Tables Vol C Tables 4.2.6.8 and 6.1.1.4' 
 'O'  'O'   0.0106   0.0060 
 'International Tables Vol C Tables 4.2.6.8 and 6.1.1.4' 
 'Cl'  'Cl'   0.1484   0.1585 
 'International Tables Vol C Tables 4.2.6.8 and 6.1.1.4' 
 'Br'  'Br'  -0.2901   2.4595 
 'International Tables Vol C Tables 4.2.6.8 and 6.1.1.4' 
  
_space_group_crystal_system       monoclinic 
_space_group_IT_number            15 
_space_group_name_H-M_alt         'C 2/c' 
_space_group_name_Hall            '-C 2yc' 
  
_shelx_space_group_comment 
; 
The symmetry employed for this shelxl refinement is uniquely defined 
by the following loop, which should always be used as a source of 
symmetry information in preference to the above space-group names. 
They are only intended as comments. 
; 
  
loop_ 
 _space_group_symop_operation_xyz 
 'x, y, z' 
 '-x, y, -z+1/2' 
 'x+1/2, y+1/2, z' 
 '-x+1/2, y+1/2, -z+1/2' 
 '-x, -y, -z' 
 'x, -y, z-1/2' 
 '-x+1/2, -y+1/2, -z' 
 'x+1/2, -y+1/2, z-1/2' 
  
_cell_length_a                    22.852(2) 
_cell_length_b                    11.9745(12) 
_cell_length_c                    18.938(3) 
_cell_angle_alpha                 90 
_cell_angle_beta                  120.037(2) 
_cell_angle_gamma                 90 
_cell_volume                      4486.3(10) 
_cell_formula_units_Z             8 
_cell_measurement_temperature     200(2) 
_cell_measurement_reflns_used     4111 
_cell_measurement_theta_min       2.48 
_cell_measurement_theta_max       23.30 
  
_exptl_crystal_description        brick 
_exptl_crystal_colour             colourless 
_exptl_crystal_density_meas       ? 
_exptl_crystal_density_method     ? 
_exptl_crystal_density_diffrn     1.750 
_exptl_crystal_F_000              2336 
_exptl_transmission_factor_min    ? 
_exptl_transmission_factor_max    ? 
_exptl_crystal_size_max           0.103 
_exptl_crystal_size_mid           0.070 
_exptl_crystal_size_min           0.048 
_exptl_absorpt_coefficient_mu     3.875 
_shelx_estimated_absorpt_T_min    0.691 
_shelx_estimated_absorpt_T_max    0.836 
_exptl_absorpt_correction_type    multi-scan 
_exptl_absorpt_correction_T_min   0.7761 
_exptl_absorpt_correction_T_max   0.8621 
_exptl_absorpt_process_details
;
Sheldrick, G. M. (2008). <i>SADABS</i>. University of G\"ottingen, Germany.
; 
_exptl_absorpt_special_details    ? 
_diffrn_ambient_temperature       200(2) 
_diffrn_radiation_wavelength      0.71073 
_diffrn_radiation_type            MoK\a 
_diffrn_source                    'ImuS microsource' 
_diffrn_measurement_device_type   'Bruker APEX-II Quazar area detector' 
_diffrn_measurement_method        '\f and \w scans' 
_diffrn_detector_area_resol_mean  ? 
_diffrn_reflns_number             23780 
_diffrn_reflns_av_unetI/netI      0.0742 
_diffrn_reflns_av_R_equivalents   0.0705 
_diffrn_reflns_limit_h_min        -29 
_diffrn_reflns_limit_h_max        29 
_diffrn_reflns_limit_k_min        -15 
_diffrn_reflns_limit_k_max        15 
_diffrn_reflns_limit_l_min        -24 
_diffrn_reflns_limit_l_max        23 
_diffrn_reflns_theta_min          1.988 
_diffrn_reflns_theta_max          27.972 
_diffrn_reflns_theta_full         25.242 
_diffrn_measured_fraction_theta_max   0.941 
_diffrn_measured_fraction_theta_full  1.000 
_diffrn_reflns_Laue_measured_fraction_max    0.941 
_diffrn_reflns_Laue_measured_fraction_full   1.000 
_diffrn_reflns_point_group_measured_fraction_max   0.941 
_diffrn_reflns_point_group_measured_fraction_full  1.000 
_reflns_number_total              5069 
_reflns_number_gt                 3094 
_reflns_threshold_expression      'I > 2\s(I)' 
_reflns_Friedel_coverage          0.000 
_reflns_Friedel_fraction_max      . 
_reflns_Friedel_fraction_full     . 
  
_reflns_special_details 
; 
 Reflections were merged by SHELXL according to the crystal 
 class for the calculation of statistics and refinement. 
  
 _reflns_Friedel_fraction is defined as the number of unique 
 Friedel pairs measured divided by the number that would be 
 possible theoretically, ignoring centric projections and 
 systematic absences. 
; 
  
_computing_data_collection        'Bruker APEX2' 
_computing_cell_refinement        'Bruker SAINT' 
_computing_data_reduction         'Bruker SAINT' 
_computing_structure_solution     'SHELXT-2018/2 (Sheldrick 2015)' 
_computing_structure_refinement 'SHELXL-2018/3 (Sheldrick, 2018)' 
_computing_molecular_graphics     'Bruker SHELXTL' 
_computing_publication_material   'Bruker SHELXTL' 
_refine_special_details           ? 
_refine_ls_structure_factor_coef  Fsqd 
_refine_ls_matrix_type            full 
_refine_ls_weighting_scheme       calc 
_refine_ls_weighting_details 
'w=1/[\s^2^(Fo^2^)+(0.0278P)^2^+4.7756P] where P=(Fo^2^+2Fc^2^)/3' 
_atom_sites_solution_primary      ? 
_atom_sites_solution_secondary    ? 
_atom_sites_solution_hydrogens    geom 
_refine_ls_hydrogen_treatment     constr 
_refine_ls_extinction_method      none 
_refine_ls_extinction_coef        . 
_refine_ls_number_reflns          5069 
_refine_ls_number_parameters      291 
_refine_ls_number_restraints      0 
_refine_ls_R_factor_all           0.0979 
_refine_ls_R_factor_gt            0.0424 
_refine_ls_wR_factor_ref          0.0841 
_refine_ls_wR_factor_gt           0.0694 
_refine_ls_goodness_of_fit_ref    0.999 
_refine_ls_restrained_S_all       0.999 
_refine_ls_shift/su_max           0.001 
_refine_ls_shift/su_mean          0.000 
  
loop_ 
 _atom_site_label 
 _atom_site_type_symbol 
 _atom_site_fract_x 
 _atom_site_fract_y 
 _atom_site_fract_z 
 _atom_site_U_iso_or_equiv 
 _atom_site_adp_type 
 _atom_site_occupancy 
 _atom_site_site_symmetry_order 
 _atom_site_calc_flag 
 _atom_site_refinement_flags_posn 
 _atom_site_refinement_flags_adp 
 _atom_site_refinement_flags_occupancy 
 _atom_site_disorder_assembly 
 _atom_site_disorder_group 
Br1 Br 0.16668(2) 1.08881(4) 0.59286(3) 0.04678(14) Uani 1 1 d . . . . . 
Br2 Br 0.40032(2) 0.35992(3) 0.68348(3) 0.04605(14) Uani 1 1 d . . . . . 
Cl1 Cl 0.25853(5) 1.00638(10) 0.34005(7) 0.0524(3) Uani 1 1 d . . . . . 
Cl2 Cl 0.61550(5) 0.76285(8) 0.70918(6) 0.0408(3) Uani 1 1 d . . . . . 
C1 C 0.39099(16) 0.9847(3) 0.5079(2) 0.0217(8) Uani 1 1 d . . . . . 
O1 O 0.39795(12) 1.0840(2) 0.46895(16) 0.0325(6) Uani 1 1 d . . . . . 
H1 H 0.360715 1.098755 0.427296 0.049 Uiso 1 1 calc R U . . . 
C2 C 0.47573(16) 0.7731(3) 0.5494(2) 0.0201(8) Uani 1 1 d . . . . . 
O2 O 0.52653(11) 0.74004(18) 0.53034(15) 0.0264(6) Uani 1 1 d . . . . . 
H2 H 0.541868 0.796869 0.519122 0.040 Uiso 1 1 calc R U . . . 
C11 C 0.37158(16) 0.8877(3) 0.4490(2) 0.0227(8) Uani 1 1 d . . . . . 
C12 C 0.31365(18) 0.8921(3) 0.3703(2) 0.0343(10) Uani 1 1 d . . . . . 
C13 C 0.29640(19) 0.8079(4) 0.3146(2) 0.0385(10) Uani 1 1 d . . . . . 
H13 H 0.257165 0.813989 0.262220 0.046 Uiso 1 1 calc R U . . . 
C14 C 0.3365(2) 0.7144(4) 0.3352(2) 0.0413(11) Uani 1 1 d . . . . . 
H14 H 0.325130 0.655291 0.297029 0.050 Uiso 1 1 calc R U . . . 
C15 C 0.39276(18) 0.7065(3) 0.4108(2) 0.0315(9) Uani 1 1 d . . . . . 
H15 H 0.419963 0.641206 0.424791 0.038 Uiso 1 1 calc R U . . . 
C16 C 0.41101(16) 0.7924(3) 0.4677(2) 0.0214(8) Uani 1 1 d . . . . . 
C21 C 0.49906(16) 0.8760(3) 0.6043(2) 0.0198(8) Uani 1 1 d . . . . . 
C22 C 0.56207(17) 0.8788(3) 0.6759(2) 0.0254(8) Uani 1 1 d . . . . . 
C23 C 0.58688(18) 0.9724(3) 0.7240(2) 0.0343(10) Uani 1 1 d . . . . . 
H23 H 0.629753 0.971049 0.772477 0.041 Uiso 1 1 calc R U . . . 
C24 C 0.5486(2) 1.0673(3) 0.7006(3) 0.0420(11) Uani 1 1 d . . . . . 
H24 H 0.565509 1.133389 0.732249 0.050 Uiso 1 1 calc R U . . . 
C25 C 0.48633(18) 1.0681(3) 0.6324(2) 0.0327(9) Uani 1 1 d . . . . . 
H25 H 0.459968 1.134400 0.617741 0.039 Uiso 1 1 calc R U . . . 
C26 C 0.46061(16) 0.9733(3) 0.5836(2) 0.0206(8) Uani 1 1 d . . . . . 
C31 C 0.33673(17) 1.0063(3) 0.5321(2) 0.0238(8) Uani 1 1 d . . . . . 
C32 C 0.32475(18) 1.1143(3) 0.5483(2) 0.0363(10) Uani 1 1 d . . . . . 
H32 H 0.350561 1.174209 0.545029 0.044 Uiso 1 1 calc R U . . . 
C33 C 0.27581(18) 1.1364(3) 0.5692(2) 0.0370(10) Uani 1 1 d . . . . . 
H33 H 0.269067 1.210472 0.581655 0.044 Uiso 1 1 calc R U . . . 
C34 C 0.23709(17) 1.0504(3) 0.5717(2) 0.0303(9) Uani 1 1 d . . . . . 
C35 C 0.24851(17) 0.9428(3) 0.5575(2) 0.0305(9) Uani 1 1 d . . . . . 
H35 H 0.222541 0.883387 0.561048 0.037 Uiso 1 1 calc R U . . . 
C36 C 0.29828(17) 0.9212(3) 0.5379(2) 0.0268(8) Uani 1 1 d . . . . . 
H36 H 0.306210 0.846406 0.528301 0.032 Uiso 1 1 calc R U . . . 
C41 C 0.46354(16) 0.6725(3) 0.5907(2) 0.0205(8) Uani 1 1 d . . . . . 
C42 C 0.48639(18) 0.5675(3) 0.5864(2) 0.0298(9) Uani 1 1 d . . . . . 
H42 H 0.514827 0.559118 0.563452 0.036 Uiso 1 1 calc R U . . . 
C43 C 0.46878(18) 0.4744(3) 0.6146(2) 0.0318(9) Uani 1 1 d . . . . . 
H43 H 0.484667 0.402505 0.611030 0.038 Uiso 1 1 calc R U . . . 
C44 C 0.42786(17) 0.4876(3) 0.6480(2) 0.0267(9) Uani 1 1 d . . . . . 
C45 C 0.40675(18) 0.5914(3) 0.6565(2) 0.0310(9) Uani 1 1 d . . . . . 
H45 H 0.380003 0.599704 0.681687 0.037 Uiso 1 1 calc R U . . . 
C46 C 0.42498(17) 0.6839(3) 0.6279(2) 0.0284(9) Uani 1 1 d . . . . . 
H46 H 0.410812 0.756086 0.634001 0.034 Uiso 1 1 calc R U . . . 
  
loop_ 
 _atom_site_aniso_label 
 _atom_site_aniso_U_11 
 _atom_site_aniso_U_22 
 _atom_site_aniso_U_33 
 _atom_site_aniso_U_23 
 _atom_site_aniso_U_13 
 _atom_site_aniso_U_12 
Br1 0.0298(2) 0.0633(3) 0.0543(3) -0.0209(2) 0.0264(2) -0.0040(2) 
Br2 0.0535(3) 0.0273(2) 0.0636(3) 0.0073(2) 0.0340(3) -0.0085(2) 
Cl1 0.0337(6) 0.0623(8) 0.0442(7) 0.0147(6) 0.0069(5) 0.0153(5) 
Cl2 0.0298(5) 0.0425(6) 0.0399(6) 0.0077(5) 0.0097(5) 0.0113(5) 
C1 0.0220(19) 0.020(2) 0.027(2) 0.0073(16) 0.0147(17) 0.0002(15) 
O1 0.0285(14) 0.0263(15) 0.0428(18) 0.0140(13) 0.0179(13) 0.0007(12) 
C2 0.0200(18) 0.021(2) 0.026(2) -0.0007(16) 0.0164(17) 0.0003(15) 
O2 0.0277(14) 0.0233(14) 0.0388(16) -0.0008(12) 0.0245(12) 0.0008(11) 
C11 0.0198(19) 0.028(2) 0.023(2) 0.0035(16) 0.0132(17) -0.0026(16) 
C12 0.025(2) 0.044(3) 0.034(2) 0.008(2) 0.0157(19) -0.0002(18) 
C13 0.029(2) 0.056(3) 0.022(2) -0.001(2) 0.0064(19) -0.011(2) 
C14 0.044(3) 0.048(3) 0.031(3) -0.015(2) 0.019(2) -0.017(2) 
C15 0.033(2) 0.032(2) 0.032(2) -0.0044(18) 0.018(2) -0.0055(18) 
C16 0.0222(19) 0.024(2) 0.026(2) 0.0004(16) 0.0175(17) -0.0055(16) 
C21 0.0180(18) 0.024(2) 0.0228(19) -0.0021(15) 0.0140(16) -0.0042(15) 
C22 0.0227(19) 0.030(2) 0.026(2) 0.0067(17) 0.0144(17) 0.0054(16) 
C23 0.023(2) 0.045(3) 0.026(2) -0.009(2) 0.0058(18) -0.0054(19) 
C24 0.043(3) 0.038(3) 0.042(3) -0.020(2) 0.020(2) -0.011(2) 
C25 0.031(2) 0.028(2) 0.041(3) -0.0079(19) 0.019(2) -0.0007(18) 
C26 0.0206(18) 0.020(2) 0.027(2) -0.0008(16) 0.0165(17) -0.0019(15) 
C31 0.0216(19) 0.019(2) 0.032(2) 0.0023(17) 0.0141(17) 0.0031(15) 
C32 0.028(2) 0.029(2) 0.058(3) 0.001(2) 0.026(2) 0.0025(17) 
C33 0.031(2) 0.028(2) 0.053(3) -0.009(2) 0.022(2) 0.0017(18) 
C34 0.0188(19) 0.042(3) 0.029(2) -0.0059(18) 0.0110(17) 0.0013(18) 
C35 0.025(2) 0.032(2) 0.039(2) -0.0040(18) 0.0192(19) -0.0077(17) 
C36 0.028(2) 0.022(2) 0.034(2) -0.0008(17) 0.0181(18) -0.0008(16) 
C41 0.0193(18) 0.018(2) 0.024(2) -0.0021(16) 0.0110(17) -0.0033(15) 
C42 0.033(2) 0.023(2) 0.040(2) 0.0007(18) 0.024(2) 0.0014(17) 
C43 0.037(2) 0.016(2) 0.040(2) -0.0035(18) 0.018(2) -0.0005(17) 
C44 0.028(2) 0.021(2) 0.028(2) 0.0013(17) 0.0119(18) -0.0071(16) 
C45 0.035(2) 0.027(2) 0.042(2) 0.0022(19) 0.028(2) -0.0023(18) 
C46 0.032(2) 0.018(2) 0.042(2) 0.0009(18) 0.025(2) 0.0028(17) 
  
_geom_special_details 
; 
 All esds (except the esd in the dihedral angle between two l.s. planes) 
 are estimated using the full covariance matrix.  The cell esds are taken 
 into account individually in the estimation of esds in distances, angles 
 and torsion angles; correlations between esds in cell parameters are only 
 used when they are defined by crystal symmetry.  An approximate (isotropic) 
 treatment of cell esds is used for estimating esds involving l.s. planes. 
; 
  
loop_ 
 _geom_bond_atom_site_label_1 
 _geom_bond_atom_site_label_2 
 _geom_bond_distance 
 _geom_bond_site_symmetry_2 
 _geom_bond_publ_flag 
Br1 C34 1.899(3) . ? 
Br2 C44 1.900(3) . ? 
Cl1 C12 1.750(4) . ? 
Cl2 C22 1.745(3) . ? 
C1 O1 1.450(4) . ? 
C1 C11 1.514(5) . ? 
C1 C26 1.524(5) . ? 
C1 C31 1.544(4) . ? 
O1 H1 0.8400 . ? 
C2 O2 1.433(3) . ? 
C2 C21 1.526(4) . ? 
C2 C16 1.531(5) . ? 
C2 C41 1.535(4) . ? 
O2 H2 0.8400 . ? 
C11 C16 1.386(5) . ? 
C11 C12 1.414(5) . ? 
C12 C13 1.368(5) . ? 
C13 C14 1.374(5) . ? 
C13 H13 0.9500 . ? 
C14 C15 1.367(5) . ? 
C14 H14 0.9500 . ? 
C15 C16 1.395(5) . ? 
C15 H15 0.9500 . ? 
C21 C26 1.392(4) . ? 
C21 C22 1.400(5) . ? 
C22 C23 1.375(5) . ? 
C23 C24 1.367(5) . ? 
C23 H23 0.9500 . ? 
C24 C25 1.361(5) . ? 
C24 H24 0.9500 . ? 
C25 C26 1.395(5) . ? 
C25 H25 0.9500 . ? 
C31 C36 1.385(4) . ? 
C31 C32 1.388(5) . ? 
C32 C33 1.386(5) . ? 
C32 H32 0.9500 . ? 
C33 C34 1.374(5) . ? 
C33 H33 0.9500 . ? 
C34 C35 1.368(5) . ? 
C35 C36 1.386(4) . ? 
C35 H35 0.9500 . ? 
C36 H36 0.9500 . ? 
C41 C42 1.380(5) . ? 
C41 C46 1.384(4) . ? 
C42 C43 1.381(5) . ? 
C42 H42 0.9500 . ? 
C43 C44 1.375(5) . ? 
C43 H43 0.9500 . ? 
C44 C45 1.372(5) . ? 
C45 C46 1.385(5) . ? 
C45 H45 0.9500 . ? 
C46 H46 0.9500 . ? 
  
loop_ 
 _geom_angle_atom_site_label_1 
 _geom_angle_atom_site_label_2 
 _geom_angle_atom_site_label_3 
 _geom_angle 
 _geom_angle_site_symmetry_1 
 _geom_angle_site_symmetry_3 
 _geom_angle_publ_flag 
O1 C1 C11 108.7(3) . . ? 
O1 C1 C26 102.9(2) . . ? 
C11 C1 C26 114.0(3) . . ? 
O1 C1 C31 108.8(3) . . ? 
C11 C1 C31 111.4(3) . . ? 
C26 C1 C31 110.6(3) . . ? 
C1 O1 H1 109.5 . . ? 
O2 C2 C21 110.1(3) . . ? 
O2 C2 C16 106.4(3) . . ? 
C21 C2 C16 113.4(3) . . ? 
O2 C2 C41 106.8(2) . . ? 
C21 C2 C41 112.1(3) . . ? 
C16 C2 C41 107.7(3) . . ? 
C2 O2 H2 109.5 . . ? 
C16 C11 C12 116.5(3) . . ? 
C16 C11 C1 122.0(3) . . ? 
C12 C11 C1 121.5(3) . . ? 
C13 C12 C11 122.8(4) . . ? 
C13 C12 Cl1 116.2(3) . . ? 
C11 C12 Cl1 121.0(3) . . ? 
C12 C13 C14 119.2(4) . . ? 
C12 C13 H13 120.4 . . ? 
C14 C13 H13 120.4 . . ? 
C15 C14 C13 119.9(4) . . ? 
C15 C14 H14 120.1 . . ? 
C13 C14 H14 120.1 . . ? 
C14 C15 C16 121.3(4) . . ? 
C14 C15 H15 119.4 . . ? 
C16 C15 H15 119.4 . . ? 
C11 C16 C15 120.3(3) . . ? 
C11 C16 C2 124.0(3) . . ? 
C15 C16 C2 115.7(3) . . ? 
C26 C21 C22 116.8(3) . . ? 
C26 C21 C2 121.9(3) . . ? 
C22 C21 C2 121.2(3) . . ? 
C23 C22 C21 123.0(3) . . ? 
C23 C22 Cl2 115.3(3) . . ? 
C21 C22 Cl2 121.7(3) . . ? 
C24 C23 C22 118.6(4) . . ? 
C24 C23 H23 120.7 . . ? 
C22 C23 H23 120.7 . . ? 
C25 C24 C23 120.6(4) . . ? 
C25 C24 H24 119.7 . . ? 
C23 C24 H24 119.7 . . ? 
C24 C25 C26 121.1(4) . . ? 
C24 C25 H25 119.4 . . ? 
C26 C25 H25 119.4 . . ? 
C21 C26 C25 119.8(3) . . ? 
C21 C26 C1 123.7(3) . . ? 
C25 C26 C1 116.5(3) . . ? 
C36 C31 C32 117.7(3) . . ? 
C36 C31 C1 122.4(3) . . ? 
C32 C31 C1 119.9(3) . . ? 
C33 C32 C31 121.2(3) . . ? 
C33 C32 H32 119.4 . . ? 
C31 C32 H32 119.4 . . ? 
C34 C33 C32 119.5(3) . . ? 
C34 C33 H33 120.2 . . ? 
C32 C33 H33 120.2 . . ? 
C35 C34 C33 120.6(3) . . ? 
C35 C34 Br1 122.3(3) . . ? 
C33 C34 Br1 117.0(3) . . ? 
C34 C35 C36 119.4(3) . . ? 
C34 C35 H35 120.3 . . ? 
C36 C35 H35 120.3 . . ? 
C31 C36 C35 121.5(3) . . ? 
C31 C36 H36 119.2 . . ? 
C35 C36 H36 119.2 . . ? 
C42 C41 C46 118.5(3) . . ? 
C42 C41 C2 120.9(3) . . ? 
C46 C41 C2 120.5(3) . . ? 
C41 C42 C43 121.3(3) . . ? 
C41 C42 H42 119.3 . . ? 
C43 C42 H42 119.3 . . ? 
C44 C43 C42 118.9(3) . . ? 
C44 C43 H43 120.6 . . ? 
C42 C43 H43 120.6 . . ? 
C45 C44 C43 121.2(3) . . ? 
C45 C44 Br2 119.3(3) . . ? 
C43 C44 Br2 119.5(3) . . ? 
C44 C45 C46 119.1(3) . . ? 
C44 C45 H45 120.5 . . ? 
C46 C45 H45 120.5 . . ? 
C41 C46 C45 120.9(3) . . ? 
C41 C46 H46 119.6 . . ? 
C45 C46 H46 119.6 . . ? 
  
loop_ 
 _geom_torsion_atom_site_label_1 
 _geom_torsion_atom_site_label_2 
 _geom_torsion_atom_site_label_3 
 _geom_torsion_atom_site_label_4 
 _geom_torsion 
 _geom_torsion_site_symmetry_1 
 _geom_torsion_site_symmetry_2 
 _geom_torsion_site_symmetry_3 
 _geom_torsion_site_symmetry_4 
 _geom_torsion_publ_flag 
O1 C1 C11 C16 121.0(3) . . . . ? 
C26 C1 C11 C16 6.8(4) . . . . ? 
C31 C1 C11 C16 -119.2(3) . . . . ? 
O1 C1 C11 C12 -56.1(4) . . . . ? 
C26 C1 C11 C12 -170.3(3) . . . . ? 
C31 C1 C11 C12 63.7(4) . . . . ? 
C16 C11 C12 C13 -0.1(5) . . . . ? 
C1 C11 C12 C13 177.2(3) . . . . ? 
C16 C11 C12 Cl1 178.4(2) . . . . ? 
C1 C11 C12 Cl1 -4.3(4) . . . . ? 
C11 C12 C13 C14 0.3(6) . . . . ? 
Cl1 C12 C13 C14 -178.3(3) . . . . ? 
C12 C13 C14 C15 0.1(6) . . . . ? 
C13 C14 C15 C16 -0.7(6) . . . . ? 
C12 C11 C16 C15 -0.5(5) . . . . ? 
C1 C11 C16 C15 -177.7(3) . . . . ? 
C12 C11 C16 C2 179.5(3) . . . . ? 
C1 C11 C16 C2 2.3(5) . . . . ? 
C14 C15 C16 C11 0.9(5) . . . . ? 
C14 C15 C16 C2 -179.2(3) . . . . ? 
O2 C2 C16 C11 -129.9(3) . . . . ? 
C21 C2 C16 C11 -8.7(4) . . . . ? 
C41 C2 C16 C11 116.0(3) . . . . ? 
O2 C2 C16 C15 50.1(4) . . . . ? 
C21 C2 C16 C15 171.3(3) . . . . ? 
C41 C2 C16 C15 -64.0(3) . . . . ? 
O2 C2 C21 C26 124.8(3) . . . . ? 
C16 C2 C21 C26 5.7(4) . . . . ? 
C41 C2 C21 C26 -116.5(3) . . . . ? 
O2 C2 C21 C22 -51.7(4) . . . . ? 
C16 C2 C21 C22 -170.8(3) . . . . ? 
C41 C2 C21 C22 67.0(4) . . . . ? 
C26 C21 C22 C23 -1.3(5) . . . . ? 
C2 C21 C22 C23 175.4(3) . . . . ? 
C26 C21 C22 Cl2 180.0(2) . . . . ? 
C2 C21 C22 Cl2 -3.3(4) . . . . ? 
C21 C22 C23 C24 -0.5(5) . . . . ? 
Cl2 C22 C23 C24 178.3(3) . . . . ? 
C22 C23 C24 C25 1.9(6) . . . . ? 
C23 C24 C25 C26 -1.4(6) . . . . ? 
C22 C21 C26 C25 1.7(5) . . . . ? 
C2 C21 C26 C25 -174.9(3) . . . . ? 
C22 C21 C26 C1 -179.9(3) . . . . ? 
C2 C21 C26 C1 3.4(5) . . . . ? 
C24 C25 C26 C21 -0.4(5) . . . . ? 
C24 C25 C26 C1 -178.9(3) . . . . ? 
O1 C1 C26 C21 -127.3(3) . . . . ? 
C11 C1 C26 C21 -9.8(4) . . . . ? 
C31 C1 C26 C21 116.6(3) . . . . ? 
O1 C1 C26 C25 51.1(4) . . . . ? 
C11 C1 C26 C25 168.6(3) . . . . ? 
C31 C1 C26 C25 -64.9(4) . . . . ? 
O1 C1 C31 C36 152.1(3) . . . . ? 
C11 C1 C31 C36 32.4(4) . . . . ? 
C26 C1 C31 C36 -95.5(4) . . . . ? 
O1 C1 C31 C32 -27.4(4) . . . . ? 
C11 C1 C31 C32 -147.1(3) . . . . ? 
C26 C1 C31 C32 85.0(4) . . . . ? 
C36 C31 C32 C33 -0.3(6) . . . . ? 
C1 C31 C32 C33 179.2(3) . . . . ? 
C31 C32 C33 C34 -1.8(6) . . . . ? 
C32 C33 C34 C35 3.0(6) . . . . ? 
C32 C33 C34 Br1 -175.4(3) . . . . ? 
C33 C34 C35 C36 -2.0(6) . . . . ? 
Br1 C34 C35 C36 176.4(3) . . . . ? 
C32 C31 C36 C35 1.4(5) . . . . ? 
C1 C31 C36 C35 -178.2(3) . . . . ? 
C34 C35 C36 C31 -0.2(6) . . . . ? 
O2 C2 C41 C42 -15.1(4) . . . . ? 
C21 C2 C41 C42 -135.8(3) . . . . ? 
C16 C2 C41 C42 98.8(3) . . . . ? 
O2 C2 C41 C46 169.7(3) . . . . ? 
C21 C2 C41 C46 49.1(4) . . . . ? 
C16 C2 C41 C46 -76.4(4) . . . . ? 
C46 C41 C42 C43 3.2(5) . . . . ? 
C2 C41 C42 C43 -172.1(3) . . . . ? 
C41 C42 C43 C44 -0.3(6) . . . . ? 
C42 C43 C44 C45 -2.6(6) . . . . ? 
C42 C43 C44 Br2 177.7(3) . . . . ? 
C43 C44 C45 C46 2.6(6) . . . . ? 
Br2 C44 C45 C46 -177.8(3) . . . . ? 
C42 C41 C46 C45 -3.3(5) . . . . ? 
C2 C41 C46 C45 172.0(3) . . . . ? 
C44 C45 C46 C41 0.4(6) . . . . ? 
  
_refine_diff_density_max    0.402 
_refine_diff_density_min   -0.824 
_refine_diff_density_rms    0.093 
  
_shelx_res_file 
; 
TITL mos22 in C2/c 
    mos22.res 
    created by SHELXL-2018/3 at 17:58:45 on 25-Mar-2022 
REM 
REM  super Messung, sieht aus, wie es soll, Wasserstoffatome gesehen, H1 und H2 
REM  der Hydroxylgruppen frei verfeinert, sonst alle an konstruierten Positionen 
REM  beruecksichtigt. 
REM 
REM 
REM 
REM 
REM 
CELL 0.71073  22.85240  11.97450  18.93803  90.0000 120.0373  90.0000 
ZERR    8.00   0.00240   0.00120   0.00326   0.0000   0.0021   0.0000 
LATT  7 
SYMM -X, Y, 0.5-Z 
SFAC C H O CL BR 
UNIT 208 128 16 16 16 
TEMP -73.160 
SIZE 0.048 0.07 0.103 
  
L.S. 4 
ACTA 
BOND $H 
CONF 
FMAP 2 
PLAN 9 
WGHT    0.027800    4.775600 
FVAR       0.04484 
BR1   5    0.166675    1.088814    0.592857    11.00000    0.02981    0.06333 = 
         0.05430   -0.02089    0.02636   -0.00397 
BR2   5    0.400318    0.359918    0.683481    11.00000    0.05351    0.02730 = 
         0.06359    0.00733    0.03399   -0.00853 
CL1   4    0.258531    1.006381    0.340049    11.00000    0.03365    0.06235 = 
         0.04422    0.01467    0.00688    0.01526 
CL2   4    0.615499    0.762854    0.709176    11.00000    0.02982    0.04250 = 
         0.03990    0.00769    0.00973    0.01132 
C1    1    0.390992    0.984658    0.507923    11.00000    0.02197    0.01981 = 
         0.02673    0.00730    0.01468    0.00015 
O1    3    0.397948    1.083971    0.468949    11.00000    0.02849    0.02632 = 
         0.04277    0.01397    0.01793    0.00075 
AFIX 147 
H1    2    0.360715    1.098755    0.427296    11.00000   -1.50000 
AFIX   0 
C2    1    0.475727    0.773067    0.549406    11.00000    0.02002    0.02076 = 
         0.02602   -0.00068    0.01635    0.00033 
O2    3    0.526529    0.740040    0.530336    11.00000    0.02768    0.02331 = 
         0.03881   -0.00084    0.02447    0.00081 
AFIX 147 
H2    2    0.541868    0.796869    0.519122    11.00000   -1.50000 
AFIX   0 
C11   1    0.371576    0.887736    0.448999    11.00000    0.01979    0.02836 = 
         0.02334    0.00353    0.01323   -0.00259 
C12   1    0.313646    0.892124    0.370343    11.00000    0.02539    0.04390 = 
         0.03445    0.00776    0.01566   -0.00020 
C13   1    0.296398    0.807895    0.314585    11.00000    0.02930    0.05591 = 
         0.02181   -0.00147    0.00638   -0.01070 
AFIX  43 
H13   2    0.257165    0.813989    0.262220    11.00000   -1.20000 
AFIX   0 
C14   1    0.336495    0.714351    0.335212    11.00000    0.04448    0.04768 = 
         0.03141   -0.01498    0.01870   -0.01718 
AFIX  43 
H14   2    0.325130    0.655291    0.297029    11.00000   -1.20000 
AFIX   0 
C15   1    0.392759    0.706471    0.410781    11.00000    0.03295    0.03194 = 
         0.03181   -0.00439    0.01783   -0.00550 
AFIX  43 
H15   2    0.419963    0.641206    0.424791    11.00000   -1.20000 
AFIX   0 
C16   1    0.411013    0.792412    0.467737    11.00000    0.02217    0.02375 = 
         0.02559    0.00041    0.01747   -0.00553 
C21   1    0.499058    0.875983    0.604307    11.00000    0.01801    0.02355 = 
         0.02280   -0.00207    0.01396   -0.00416 
C22   1    0.562071    0.878771    0.675929    11.00000    0.02273    0.03027 = 
         0.02602    0.00670    0.01438    0.00538 
C23   1    0.586876    0.972355    0.724005    11.00000    0.02287    0.04506 = 
         0.02641   -0.00923    0.00583   -0.00537 
AFIX  43 
H23   2    0.629753    0.971049    0.772477    11.00000   -1.20000 
AFIX   0 
C24   1    0.548555    1.067331    0.700605    11.00000    0.04342    0.03751 = 
         0.04244   -0.02005    0.01960   -0.01070 
AFIX  43 
H24   2    0.565509    1.133389    0.732249    11.00000   -1.20000 
AFIX   0 
C25   1    0.486332    1.068122    0.632386    11.00000    0.03064    0.02781 = 
         0.04089   -0.00791    0.01880   -0.00065 
AFIX  43 
H25   2    0.459968    1.134400    0.617741    11.00000   -1.20000 
AFIX   0 
C26   1    0.460611    0.973263    0.583603    11.00000    0.02059    0.02038 = 
         0.02701   -0.00083    0.01650   -0.00188 
C31   1    0.336734    1.006297    0.532101    11.00000    0.02162    0.01900 = 
         0.03176    0.00227    0.01411    0.00308 
C32   1    0.324747    1.114339    0.548309    11.00000    0.02795    0.02865 = 
         0.05820    0.00133    0.02596    0.00245 
AFIX  43 
H32   2    0.350561    1.174209    0.545029    11.00000   -1.20000 
AFIX   0 
C33   1    0.275806    1.136406    0.569185    11.00000    0.03132    0.02752 = 
         0.05303   -0.00936    0.02183    0.00169 
AFIX  43 
H33   2    0.269067    1.210472    0.581655    11.00000   -1.20000 
AFIX   0 
C34   1    0.237093    1.050445    0.571727    11.00000    0.01880    0.04240 = 
         0.02858   -0.00588    0.01101    0.00130 
C35   1    0.248506    0.942808    0.557520    11.00000    0.02468    0.03214 = 
         0.03905   -0.00402    0.01921   -0.00767 
AFIX  43 
H35   2    0.222541    0.883387    0.561048    11.00000   -1.20000 
AFIX   0 
C36   1    0.298276    0.921247    0.537942    11.00000    0.02824    0.02161 = 
         0.03387   -0.00084    0.01810   -0.00081 
AFIX  43 
H36   2    0.306210    0.846406    0.528301    11.00000   -1.20000 
AFIX   0 
C41   1    0.463536    0.672516    0.590717    11.00000    0.01934    0.01808 = 
         0.02432   -0.00213    0.01103   -0.00328 
C42   1    0.486395    0.567524    0.586353    11.00000    0.03322    0.02348 = 
         0.04042    0.00074    0.02417    0.00136 
AFIX  43 
H42   2    0.514827    0.559118    0.563452    11.00000   -1.20000 
AFIX   0 
C43   1    0.468781    0.474421    0.614597    11.00000    0.03700    0.01639 = 
         0.04018   -0.00349    0.01784   -0.00053 
AFIX  43 
H43   2    0.484667    0.402505    0.611030    11.00000   -1.20000 
AFIX   0 
C44   1    0.427861    0.487568    0.647971    11.00000    0.02803    0.02095 = 
         0.02821    0.00132    0.01189   -0.00707 
C45   1    0.406752    0.591379    0.656519    11.00000    0.03488    0.02690 = 
         0.04221    0.00219    0.02762   -0.00229 
AFIX  43 
H45   2    0.380003    0.599704    0.681687    11.00000   -1.20000 
AFIX   0 
C46   1    0.424976    0.683887    0.627950    11.00000    0.03246    0.01842 = 
         0.04213    0.00087    0.02454    0.00284 
AFIX  43 
H46   2    0.410812    0.756086    0.634001    11.00000   -1.20000 
AFIX   0 
HKLF 4 
  
  
  
  
REM  mos22 in C2/c 
REM wR2 = 0.084140, GooF = S = 0.99942, Restrained GooF = 0.99942 for all data 
REM R1 = 0.042407 for 3094 Fo > 4sig(Fo) and 0.097937 for all 5069 data 
REM 291 parameters refined using 0 restraints 
  
END 
  
WGHT      0.0278      4.7548 
  
REM Highest difference peak  0.402,  deepest hole -0.824,  1-sigma level  0.093 
Q1    1   0.2492  0.8261  0.4435  11.00000  0.05    0.40 
Q2    1   0.4291  1.0096  0.4137  11.00000  0.05    0.37 
Q3    1   0.4838  0.8256  0.5784  11.00000  0.05    0.36 
Q4    1   0.3879  0.4163  0.7142  11.00000  0.05    0.35 
Q5    1   0.2980  0.8192  0.6774  11.00000  0.05    0.35 
Q6    1   0.2888  1.0348  0.3331  11.00000  0.05    0.35 
Q7    1   0.5800  0.8355  0.6954  11.00000  0.05    0.35 
Q8    1   0.6105  0.7825  0.6313  11.00000  0.05    0.35 
Q9    1   0.2800  1.0833  0.6307  11.00000  0.05    0.34 
; 
_shelx_res_checksum     761 
  
_shelx_hkl_file 
; 
  -2   0   2    2.76    0.28 
  -2   0   2    2.58    0.24 
  -2   0   2    2.74    0.28 
   2   0  -2    2.73    0.29 
  -2   0   2    2.90    0.24 
   2   0  -2    2.06    0.26 
   2   0  -2    2.58    0.28 
   2   0  -2    2.12    0.22 
   4   0  -4   13.03    0.68 
   4   0  -4   13.44    0.84 
  -4   0   4   13.64    0.67 
   4   0  -4   15.17    0.78 
  -4   0   4   13.76    0.78 
   4   0  -4   14.37    0.76 
  -4   0   4   14.23    0.75 
   6   0  -6  343.49    9.41 
   6   0  -6  362.49    9.67 
  -6   0   6  353.06    9.61 
   8   0  -8   26.64    1.34 
   8   0  -8   25.76    1.51 
  -8   0   8   29.23    1.55 
  10   0 -10   65.60    2.85 
  10   0 -10   67.59    2.60 
 -10   0  10   71.43    2.89 
  12   0 -12   13.87    1.62 
 -12   0  12   14.25    1.53 
  12   0 -12   15.35    1.29 
  14   0 -14  134.60    5.23 
 -14   0  14  139.62    5.20 
  14   0 -14  140.59    4.85 
  16   0 -16    1.47    0.87 
 -16   0  16    0.26    0.93 
  16   0 -16    1.74    1.17 
  18   0 -18   -0.80    1.11 
 -18   0  18    0.56    0.87 
  18   0 -18    0.33    0.95 
 -20   0  20    7.46    1.74 
  20   0 -20    9.68    2.11 
  20   0 -20    7.36    1.54 
  22   0 -22    2.50    1.95 
 -22   0  22    5.44    1.77 
   1   1  -1    9.22    0.35 
  -1   1   1    9.61    0.43 
   1   1  -1    9.79    0.47 
  -1   1   1    9.64    0.39 
   1   1  -1    9.94    0.34 
  -1   1   1    9.92    0.43 
  -1  -1   1    9.04    0.46 
  -1  -1   1   10.03    0.34 
   1  -1  -1    9.62    0.40 
   1  -1  -1    9.60    0.39 
   1  -1  -1    9.19    0.42 
   1  -1  -1    8.57    0.40 
  -1  -1   1    9.75    0.35 
  -3   1   3  206.92    5.49 
  -3   1   3  198.86    5.44 
   3   1  -3  199.03    5.28 
  -3   1   3  195.26    5.46 
   3   1  -3  200.44    5.43 
  -3   1   3  201.42    5.45 
   3   1  -3  197.84    5.52 
   3   1  -3  197.70    5.27 
   3   1  -3  201.65    5.43 
   3  -1  -3  200.97    5.48 
  -3  -1   3  199.28    5.27 
   3  -1  -3  204.01    5.46 
  -3  -1   3  208.71    5.44 
   3  -1  -3  204.27    5.46 
  -3  -1   3  202.80    5.53 
   3  -1  -3  210.54    5.49 
   5   1  -5    1.12    0.40 
  -5   1   5    1.50    0.45 
   5   1  -5    1.63    0.31 
  -5   1   5    1.33    0.39 
   5   1  -5    1.19    0.29 
  -5  -1   5    1.32    0.29 
  -5  -1   5    1.54    0.45 
   5  -1  -5    2.07    0.47 
   5  -1  -5    1.85    0.42 
   7   1  -7   10.03    0.92 
   7   1  -7   10.70    0.76 
  -7   1   7   10.74    0.91 
   7  -1  -7   12.00    0.83 
  -7  -1   7   11.43    0.98 
   7  -1  -7   11.38    0.98 
  -9   1   9   13.53    1.15 
   9   1  -9   10.53    1.22 
   9   1  -9   12.21    0.96 
   9  -1  -9   13.41    1.21 
   9  -1  -9   13.81    1.09 
  -9  -1   9   10.74    1.18 
 -11   1  11    8.08    1.08 
  11   1 -11    6.38    1.12 
  11   1 -11    6.15    0.86 
  11  -1 -11    7.63    1.01 
 -11  -1  11    6.73    1.09 
  11  -1 -11    7.61    1.15 
  13   1 -13   38.88    2.00 
 -13   1  13   40.80    2.35 
  13   1 -13   38.19    2.42 
  13  -1 -13   38.02    2.44 
 -13  -1  13   40.51    2.39 
  13  -1 -13   38.17    2.21 
 -15   1  15   19.16    2.02 
  15   1 -15   16.77    1.65 
  15   1 -15   19.41    2.15 
  15  -1 -15   20.04    1.87 
  15  -1 -15   18.87    1.72 
 -15  -1  15   19.26    1.75 
  17   1 -17    2.63    1.13 
  17   1 -17    2.13    0.92 
 -17   1  17    1.79    0.92 
  17  -1 -17    2.04    1.32 
 -17  -1  17    0.50    1.02 
  17  -1 -17    1.43    0.99 
  19   1 -19    2.75    1.21 
 -19   1  19    2.08    1.29 
  19   1 -19    3.68    1.57 
  19  -1 -19    2.57    1.50 
  19  -1 -19    3.80    1.25 
 -19  -1  19    3.42    1.50 
  21   1 -21    2.85    1.75 
 -21   1  21    0.85    1.39 
  21  -1 -21    0.71    1.38 
 -21  -1  21    5.91    1.74 
  21  -1 -21    8.20    2.09 
 -23   1  23    1.85    1.70 
 -23  -1  23   -0.19    1.60 
   0   2   0  119.20    3.17 
   0   2   0  116.81    3.27 
   0   2   0  118.73    3.29 
   0   2   0  113.86    3.00 
   0  -2   0  115.16    3.16 
   0  -2   0  115.94    3.27 
   0  -2   0  113.88    3.00 
   2   2  -2   68.82    2.21 
  -2   2   2   71.07    2.15 
   2   2  -2   65.13    1.91 
  -2   2   2   69.84    2.13 
   2   2  -2   67.92    1.95 
  -2   2   2   69.93    2.05 
   2  -2  -2   69.99    2.06 
  -2  -2   2   66.94    1.95 
   2  -2  -2   70.56    2.05 
  -2  -2   2   68.44    2.22 
   2  -2  -2   71.09    2.14 
   2  -2  -2   71.14    2.15 
  -2  -2   2   67.28    1.92 
  -4   2   4  182.31    5.20 
   4   2  -4  189.51    4.95 
   4   2  -4  182.02    5.12 
   4   2  -4  191.60    5.13 
   4   2  -4  186.70    4.90 
  -4   2   4  183.92    5.21 
  -4  -2   4  186.95    5.12 
   4  -2  -4  185.21    5.39 
  -4  -2   4  185.21    4.91 
   4  -2  -4  183.58    5.23 
   4  -2  -4  179.17    5.19 
  -4  -2   4  179.18    5.32 
   6   2  -6   31.64    1.42 
  -6   2   6   30.04    1.43 
   6   2  -6   31.17    1.20 
   6   2  -6   29.06    1.14 
  -6   2   6   30.33    1.48 
   6  -2  -6   31.16    1.45 
  -6  -2   6   28.95    1.14 
   6  -2  -6   28.22    1.45 
  -6  -2   6   29.79    1.54 
   8   2  -8   23.09    1.15 
  -8   2   8   26.38    1.47 
   8   2  -8   26.53    1.49 
   8  -2  -8   27.65    1.49 
   8  -2  -8   27.95    1.57 
  -8  -2   8   25.63    1.56 
 -10   2  10   29.35    1.78 
  10   2 -10   35.84    1.55 
  10   2 -10   33.56    1.84 
  10  -2 -10   30.91    1.78 
  10  -2 -10   33.40    1.97 
 -10  -2  10   32.25    1.94 
 -12   2  12    0.17    0.67 
  12   2 -12    0.49    0.50 
  12   2 -12    0.58    0.80 
  12  -2 -12    0.03    0.77 
 -12  -2  12   -0.36    0.67 
  12  -2 -12    1.80    0.81 
  14   2 -14    2.22    0.76 
 -14   2  14    0.65    0.79 
  14   2 -14    1.43    1.00 
  14  -2 -14    1.49    0.88 
 -14  -2  14    1.13    1.00 
  14  -2 -14    2.89    0.98 
 -16   2  16    3.66    1.17 
  16   2 -16    2.51    0.91 
  16   2 -16    2.49    1.22 
  16  -2 -16    3.79    1.22 
  16  -2 -16    2.74    1.30 
 -16  -2  16    6.34    1.45 
 -18   2  18    3.61    1.34 
  18   2 -18    5.22    1.60 
 -18  -2  18    1.78    1.33 
  18  -2 -18    2.95    1.48 
  18  -2 -18    3.39    1.28 
  20   2 -20    0.72    1.15 
 -20   2  20    1.47    1.26 
  20  -2 -20    3.25    1.74 
 -20  -2  20    0.63    1.32 
  20  -2 -20    2.89    1.40 
  22   2 -22    1.55    1.74 
 -22   2  22    1.26    1.55 
 -22  -2  22   -0.04    1.51 
  22  -2 -22    1.69    1.43 
  -1   3   1  166.70    4.55 
   1   3  -1  159.15    4.41 
   1   3  -1  160.30    4.70 
  -1   3   1  166.75    4.68 
  -1   3   1  161.17    4.33 
   1   3  -1  163.92    4.23 
  -1  -3   1  169.88    4.23 
   1  -3  -1  163.47    4.79 
  -1  -3   1  156.04    4.69 
  -1  -3   1  164.72    4.44 
   1  -3  -1  160.72    4.57 
   1  -3  -1  167.56    4.36 
   3   3  -3  126.93    3.53 
   3   3  -3  126.96    3.46 
  -3   3   3  129.75    3.67 
  -3   3   3  127.41    3.80 
  -3  -3   3  122.44    3.92 
   3  -3  -3  127.94    3.67 
  -3  -3   3  127.95    3.53 
  -3  -3   3  128.49    3.48 
   3  -3  -3  124.91    3.81 
   3  -3  -3  125.76    3.65 
   5   3  -5   63.60    1.95 
   5   3  -5   65.40    2.21 
  -5   3   5   65.58    2.32 
  -5   3   5   63.75    2.35 
   5   3  -5   66.48    2.03 
  -5  -3   5   67.38    2.54 
   5  -3  -5   65.85    2.40 
   5  -3  -5   63.25    2.31 
  -5  -3   5   67.98    1.99 
   7   3  -7    7.52    0.58 
   7   3  -7    7.97    0.64 
   7   3  -7    9.57    0.86 
  -7   3   7    8.88    0.99 
  -7   3   7    9.24    0.97 
  -7  -3   7    9.33    1.09 
   7  -3  -7    9.02    1.01 
   7  -3  -7    8.94    1.00 
   9   3  -9   90.12    2.77 
  -9   3   9   82.90    3.20 
   9   3  -9   82.49    3.18 
  -9  -3   9   81.87    3.38 
   9  -3  -9   81.94    3.27 
   9  -3  -9   86.92    3.27 
  11   3 -11   23.17    1.68 
 -11   3  11   19.61    1.57 
  11   3 -11   23.09    1.27 
  11  -3 -11   20.64    1.64 
 -11  -3  11   22.20    1.66 
  11  -3 -11   23.26    1.78 
 -13   3  13   12.13    1.54 
  13   3 -13   13.98    1.14 
  13   3 -13   14.82    1.73 
  13  -3 -13    9.15    1.40 
 -13  -3  13   13.00    1.70 
  13  -3 -13    9.62    1.51 
 -15   3  15   65.07    3.35 
  15   3 -15   71.61    2.92 
  15   3 -15   68.63    3.55 
  15  -3 -15   71.59    3.47 
 -15  -3  15   72.94    3.68 
  15  -3 -15   71.19    3.68 
 -17   3  17    1.51    1.08 
  17   3 -17    3.12    1.34 
 -17  -3  17    4.10    1.42 
  17  -3 -17    5.90    1.44 
  17  -3 -17    1.49    1.33 
 -19   3  19    4.31    1.43 
  19   3 -19    7.85    1.89 
  19  -3 -19    8.16    1.93 
  19  -3 -19    4.45    1.50 
 -19  -3  19    5.08    1.72 
  21   3 -21    1.25    1.57 
 -21   3  21   -0.60    1.19 
  21  -3 -21    0.39    1.66 
  21  -3 -21    1.79    1.45 
 -21  -3  21    1.54    1.50 
   0   4   0   37.39    1.41 
   0   4   0   40.51    1.63 
   0   4   0   38.04    1.12 
   0  -4   0   38.77    1.12 
   0  -4   0   36.21    1.41 
  -2   4   2  132.89    4.12 
   2   4  -2  134.19    4.21 
   2   4  -2  132.78    3.61 
   2   4  -2  135.13    3.76 
  -2  -4   2  138.45    3.60 
  -2  -4   2  129.95    4.20 
   2  -4  -2  133.56    3.78 
  -2  -4   2  136.64    3.80 
   2  -4  -2  142.59    4.09 
   2  -4  -2  132.23    3.75 
   4   4  -4   43.75    1.51 
   4   4  -4   43.16    1.51 
   4   4  -4   41.17    1.40 
  -4   4   4   45.28    1.84 
  -4   4   4   39.83    1.61 
  -4  -4   4   43.54    1.44 
  -4  -4   4   40.44    1.93 
   4  -4  -4   43.98    1.84 
   4  -4  -4   44.13    1.67 
  -4  -4   4   40.83    1.49 
   6   4  -6   58.50    2.14 
   6   4  -6   59.10    1.84 
  -6   4   6   59.30    2.35 
  -6   4   6   61.27    2.32 
   6   4  -6   56.33    1.89 
  -6  -4   6   58.44    2.50 
   6  -4  -6   56.54    2.26 
   6  -4  -6   58.69    2.42 
  -6  -4   6   59.54    1.87 
   8   4  -8   19.06    1.28 
   8   4  -8   18.57    1.01 
  -8   4   8   20.78    1.40 
   8   4  -8   19.79    0.95 
   8  -4  -8   19.70    1.38 
   8  -4  -8   22.01    1.41 
  -8  -4   8   17.23    1.50 
 -10   4  10   -0.18    0.55 
  10   4 -10    0.76    0.41 
  10   4 -10    0.67    0.62 
 -10  -4  10    1.55    0.79 
  10  -4 -10    0.17    0.52 
  10  -4 -10   -0.18    0.47 
  12   4 -12   13.26    0.99 
  12   4 -12   10.82    1.42 
 -12   4  12    9.83    1.41 
  12  -4 -12   11.05    1.54 
  12  -4 -12   10.04    1.44 
 -12  -4  12   10.94    1.56 
  14   4 -14   13.60    1.21 
  14   4 -14   15.23    1.77 
 -14   4  14   15.55    1.79 
  14  -4 -14   14.32    1.82 
  14  -4 -14   13.39    1.84 
 -14  -4  14   13.13    1.72 
  16   4 -16    3.73    1.32 
 -16   4  16    3.54    1.25 
  16  -4 -16    4.28    1.36 
  16  -4 -16    3.38    1.36 
 -16  -4  16    4.66    1.48 
 -18   4  18    0.26    1.06 
  18   4 -18    0.75    1.24 
  18  -4 -18    2.48    1.50 
 -18  -4  18    0.69    1.27 
  18  -4 -18   -0.70    1.13 
 -20   4  20    3.97    1.49 
  20   4 -20    2.35    1.56 
  20  -4 -20    5.96    1.93 
  20  -4 -20    4.16    1.70 
 -20  -4  20    3.19    1.33 
  22   4 -22    1.86    1.76 
  -1   5   1   75.44    2.19 
   1   5  -1   78.40    2.86 
   1   5  -1   80.48    2.64 
  -1   5   1   75.78    2.80 
   1   5  -1   76.73    2.05 
  -1  -5   1   76.67    2.49 
   1  -5  -1   77.59    2.61 
   1  -5  -1   76.93    2.22 
  -1  -5   1   75.80    2.04 
   1  -5  -1   73.71    2.19 
   3   5  -3   77.31    2.36 
  -3   5   3   76.85    2.45 
   3   5  -3   75.92    2.25 
   3   5  -3   80.93    2.98 
  -3   5   3   75.64    2.81 
   3  -5  -3   84.42    2.70 
  -3  -5   3   69.95    2.88 
   3  -5  -3   72.60    2.74 
   3  -5  -3   75.62    2.43 
  -3  -5   3   78.29    2.25 
  -3  -5   3   77.53    2.42 
   5   5  -5   26.58    1.59 
   5   5  -5   28.80    1.23 
   5   5  -5   28.99    1.10 
  -5   5   5   26.60    1.52 
  -5   5   5   27.59    1.36 
  -5  -5   5   25.67    1.11 
   5  -5  -5   29.06    1.40 
   5  -5  -5   28.30    1.59 
  -5  -5   5   26.33    1.60 
   7   5  -7   20.08    1.21 
  -7   5   7   20.21    1.42 
   7   5  -7   20.05    0.97 
   7   5  -7   20.56    0.92 
  -7  -5   7   18.94    1.58 
   7  -5  -7   20.06    1.34 
   7  -5  -7   21.25    1.52 
  -7  -5   7   22.22    0.96 
   9   5  -9    5.37    0.57 
  -9   5   9    7.07    1.05 
   9   5  -9    3.90    0.59 
   9   5  -9    5.01    0.85 
   9  -5  -9    3.63    0.94 
  -9  -5   9    3.95    1.00 
   9  -5  -9    6.03    1.01 
  11   5 -11   45.18    2.30 
  11   5 -11   42.26    1.71 
 -11   5  11   45.86    2.42 
  11  -5 -11   39.93    2.43 
  11  -5 -11   43.84    2.46 
 -11  -5  11   44.53    2.69 
  13   5 -13    1.69    0.85 
 -13   5  13    0.45    0.80 
  13  -5 -13   -0.66    0.91 
 -13  -5  13   -0.15    0.63 
  13  -5 -13    1.05    0.98 
  15   5 -15    5.60    1.32 
 -15   5  15    8.54    1.47 
  15  -5 -15    4.89    1.39 
  15  -5 -15    4.33    1.35 
 -15  -5  15    7.84    1.73 
 -17   5  17    9.25    1.75 
  17   5 -17    7.02    1.64 
  17  -5 -17    7.46    1.77 
 -17  -5  17    5.74    1.67 
  17  -5 -17    7.18    1.67 
  19   5 -19    0.05    1.20 
 -19   5  19   -0.18    1.01 
  19  -5 -19    2.22    1.60 
  19  -5 -19   -0.99    1.23 
 -19  -5  19   -1.37    1.29 
  21   5 -21    1.05    1.52 
 -21  -5  21    0.16    1.58 
  21  -5 -21    1.82    1.58 
   0   6   0   29.13    0.93 
   0   6   0   32.27    1.74 
   0  -6   0   30.26    0.94 
   0  -6   0   30.96    1.45 
   0  -6   0   32.45    0.95 
  -2   6   2  104.82    2.95 
   2   6  -2  103.27    2.70 
  -2   6   2   99.27    3.59 
   2   6  -2   94.15    3.59 
   2  -6  -2   99.76    2.98 
  -2  -6   2   96.54    3.16 
  -2  -6   2  100.25    3.66 
   2  -6  -2   97.90    3.41 
   2  -6  -2  100.70    2.94 
  -2  -6   2  102.26    2.69 
   4   6  -4   10.49    0.64 
   4   6  -4   10.34    0.65 
   4   6  -4    9.20    0.67 
   4   6  -4    9.22    1.14 
  -4   6   4   11.79    1.22 
  -4   6   4    8.99    0.78 
   4  -6  -4   10.38    0.82 
  -4  -6   4   10.38    0.74 
  -4  -6   4    9.85    1.17 
   4  -6  -4   10.41    1.14 
  -4  -6   4   11.51    0.64 
  -6   6   6   35.64    1.94 
   6   6  -6   38.23    2.09 
   6   6  -6   35.88    1.35 
   6   6  -6   33.94    1.52 
   6  -6  -6   34.87    1.99 
  -6  -6   6   37.42    2.10 
   6  -6  -6   37.52    1.73 
  -6  -6   6   38.65    1.43 
  -8   6   8   18.92    1.50 
   8   6  -8   15.99    0.87 
   8   6  -8   14.04    1.14 
   8   6  -8   16.92    0.85 
   8  -6  -8   16.99    1.40 
  -8  -6   8   17.11    0.89 
   8  -6  -8   19.34    1.62 
  -8  -6   8   15.39    1.72 
 -10   6  10    3.30    0.96 
  10   6 -10    5.10    0.58 
  10   6 -10    1.89    0.69 
  10  -6 -10    4.69    1.02 
 -10  -6  10    3.31    1.17 
  10  -6 -10    4.92    1.02 
  12   6 -12   74.00    3.26 
 -12   6  12   69.25    3.33 
  12  -6 -12   77.25    3.54 
 -12  -6  12   74.71    3.82 
  12  -6 -12   74.29    3.47 
 -14   6  14    2.66    1.07 
  14   6 -14    1.98    1.04 
  14  -6 -14    0.91    1.06 
 -14  -6  14    1.76    1.24 
  14  -6 -14    2.24    1.19 
 -16   6  16    8.27    1.53 
  16   6 -16    7.20    1.49 
 -16  -6  16    5.93    1.73 
  16  -6 -16    6.63    1.59 
  16  -6 -16    5.92    1.65 
  18   6 -18    2.23    1.35 
 -18   6  18    3.55    1.42 
  18  -6 -18    3.87    1.67 
 -18  -6  18    5.37    1.82 
  18  -6 -18    3.33    1.60 
  20   6 -20    2.77    1.72 
  20  -6 -20   -0.71    1.60 
  20  -6 -20    0.94    1.51 
 -20  -6  20   -2.81    1.34 
  -1   7   1    1.73    0.70 
   1   7  -1    2.56    0.79 
  -1  -7   1    1.35    0.53 
   1  -7  -1    1.51    0.29 
   1  -7  -1    1.60    0.63 
   1  -7  -1    1.51    0.27 
   3   7  -3    0.48    0.19 
  -3   7   3    0.44    0.65 
   3   7  -3    0.99    0.58 
   3   7  -3    0.17    0.16 
  -3  -7   3    0.40    0.18 
   3  -7  -3    0.19    0.56 
   3  -7  -3    0.56    0.36 
  -3  -7   3    0.71    0.43 
  -3  -7   3   -0.47    0.56 
  -5   7   5   -0.59    0.53 
   5   7  -5   -0.32    0.67 
   5   7  -5   -0.08    0.31 
   5   7  -5   -0.49    0.25 
  -5  -7   5    0.51    0.33 
  -5  -7   5   -0.14    0.35 
   5  -7  -5    0.24    0.63 
  -5  -7   5   -0.66    0.68 
   5  -7  -5    0.31    0.41 
   7   7  -7    2.57    0.85 
  -7   7   7    2.75    0.84 
   7   7  -7    2.25    0.57 
   7  -7  -7    1.70    0.65 
  -7  -7   7    1.80    0.79 
  -7  -7   7    2.79    0.47 
   7  -7  -7    2.16    0.75 
   9   7  -9    2.81    0.73 
  -9   7   9    4.92    1.05 
   9   7  -9    5.17    1.11 
   9  -7  -9    4.45    1.16 
  -9  -7   9    4.24    1.08 
   9  -7  -9    5.16    1.02 
 -11   7  11    2.07    1.03 
  11   7 -11    2.14    0.82 
 -11  -7  11    2.72    1.04 
  11  -7 -11    2.11    1.04 
  11  -7 -11    1.66    1.06 
 -13   7  13   11.70    1.62 
  13   7 -13   11.92    1.51 
  13  -7 -13   12.08    1.73 
  13  -7 -13   11.75    1.86 
 -13  -7  13    6.18    1.47 
 -15   7  15   -0.62    0.92 
  15   7 -15    1.23    1.02 
  15  -7 -15    1.31    1.16 
  15  -7 -15    2.49    1.39 
 -15  -7  15    0.56    0.98 
  17   7 -17    6.26    1.50 
 -17   7  17   10.47    1.77 
 -17  -7  17   10.82    2.13 
  17  -7 -17    6.35    1.86 
  17  -7 -17    9.59    1.95 
  19  -7 -19   -0.72    1.33 
 -19  -7  19    2.00    1.70 
  19  -7 -19    4.41    1.97 
   0   8   0   56.34    2.77 
   0  -8   0   55.56    2.39 
   2   8  -2    8.91    1.34 
  -2   8   2   10.52    1.39 
  -2  -8   2    9.21    1.00 
   2  -8  -2   10.89    0.68 
   2  -8  -2   11.86    1.29 
   2  -8  -2    9.69    0.63 
   4   8  -4    0.98    0.69 
  -4   8   4    0.60    0.73 
   4   8  -4    0.74    0.24 
  -4  -8   4    1.43    0.70 
  -4  -8   4    0.17    0.46 
   4  -8  -4    0.41    0.44 
   4  -8  -4    1.67    0.78 
   6   8  -6   18.10    1.04 
   6   8  -6   20.00    1.74 
  -6   8   6   17.71    1.77 
   6  -8  -6   20.59    1.33 
  -6  -8   6   18.00    1.09 
   6  -8  -6   20.16    1.72 
  -6  -8   6   23.81    1.87 
   8   8  -8    0.11    0.92 
   8   8  -8   -0.40    0.46 
  -8   8   8    1.38    0.86 
  -8  -8   8   -0.92    0.86 
   8  -8  -8    0.58    0.68 
   8  -8  -8    1.09    0.89 
 -10   8  10   39.93    2.49 
  10   8 -10   35.95    2.73 
  10   8 -10   41.36    2.34 
  10  -8 -10   36.73    2.29 
 -10  -8  10   40.75    2.88 
  10  -8 -10   39.70    2.64 
  12   8 -12   -0.49    1.16 
 -12   8  12    2.03    1.11 
 -12  -8  12    5.30    1.55 
  12  -8 -12    1.02    0.96 
  12  -8 -12    2.79    1.33 
  14   8 -14    3.49    1.57 
 -14   8  14    3.99    1.27 
 -14  -8  14    4.51    1.64 
  14  -8 -14    3.82    1.48 
  14  -8 -14    2.71    1.34 
 -16   8  16    7.94    1.72 
 -16  -8  16   12.66    2.33 
  16  -8 -16    9.76    1.82 
  16  -8 -16    8.89    2.01 
 -18  -8  18   -0.23    1.62 
  18  -8 -18    1.59    1.48 
  -1   9   1   20.75    1.68 
   1   9  -1   21.22    1.86 
   1  -9  -1   20.61    1.62 
  -1  -9   1   22.13    1.50 
   3   9  -3  150.98    5.56 
  -3   9   3  149.24    5.41 
  -3  -9   3  152.07    4.73 
   3  -9  -3  138.82    5.06 
  -5   9   5    3.64    1.09 
   5   9  -5    6.12    1.38 
  -5  -9   5    4.79    0.76 
   5  -9  -5    3.95    0.71 
  -5  -9   5    5.19    1.30 
   5  -9  -5    4.37    1.09 
  -7   9   7    3.26    1.08 
   7   9  -7    2.13    1.19 
   7  -9  -7    2.19    0.77 
   7  -9  -7    0.21    0.92 
  -7  -9   7    2.55    1.25 
  -9   9   9    1.45    0.97 
   9   9  -9    0.07    1.07 
   9  -9  -9    1.54    1.13 
   9  -9  -9    1.27    0.74 
  -9  -9   9    0.83    1.14 
 -11   9  11   17.46    2.03 
  11   9 -11   21.66    2.49 
 -11  -9  11   19.63    2.48 
  11  -9 -11   21.76    1.96 
  11  -9 -11   19.84    2.31 
 -13   9  13    2.12    1.14 
  13   9 -13    5.12    1.66 
 -13  -9  13    3.47    1.60 
  13  -9 -13    1.65    1.11 
  13  -9 -13    2.12    1.08 
  15   9 -15    1.39    1.58 
 -15   9  15    4.75    1.52 
  15  -9 -15    1.26    1.45 
 -15  -9  15    2.16    1.52 
  15  -9 -15    3.52    1.41 
  17   9 -17   12.57    2.24 
  17  -9 -17    9.49    1.93 
 -17  -9  17    8.88    2.07 
  19  -9 -19   -0.38    1.63 
   0  10   0    0.34    0.96 
   0 -10   0    0.41    0.71 
  -2  10   2   28.88    2.26 
   2  10  -2   30.23    2.20 
   2 -10  -2   29.65    1.98 
  -2 -10   2   28.33    1.76 
   4  10  -4    6.47    1.43 
  -4  10   4    6.83    1.39 
   4 -10  -4    5.55    1.18 
  -6  10   6    8.06    1.46 
   6  10  -6    7.64    1.60 
  -6 -10   6    6.84    1.56 
   6 -10  -6    5.21    1.26 
   8  10  -8    8.67    1.65 
  -8  10   8    3.82    1.23 
  -8 -10   8    6.40    1.47 
   8 -10  -8    6.71    1.51 
  10  10 -10   -0.58    1.24 
 -10  10  10    2.52    1.16 
 -10 -10  10    0.93    1.30 
  10 -10 -10    0.69    1.24 
 -12  10  12    8.31    1.61 
  12  10 -12    6.49    1.58 
 -12 -10  12    6.81    1.66 
  12 -10 -12    4.14    1.54 
  14  10 -14    0.52    1.14 
 -14  10  14   -0.20    1.06 
 -14 -10  14    1.47    1.61 
  14 -10 -14    1.01    1.45 
  16  10 -16    9.03    2.09 
 -16 -10  16   10.57    2.19 
  -1  11   1   -0.90    0.93 
   1  11  -1    1.73    1.12 
   1 -11  -1    0.93    0.94 
  -1 -11   1    0.63    0.72 
   3  11  -3    0.19    1.14 
  -3  11   3    0.78    1.02 
   3 -11  -3    2.53    1.05 
   5  11  -5    0.21    0.86 
  -5  11   5    1.72    1.12 
   5 -11  -5   -0.61    0.85 
  -7  11   7    0.15    1.00 
   7  11  -7    0.73    1.34 
   7 -11  -7   -1.52    0.89 
  -9  11   9    4.91    1.52 
   9  11  -9    3.60    1.63 
   9 -11  -9    4.07    1.47 
  -9 -11   9    4.84    1.74 
 -11  11  11    0.73    1.26 
  11  11 -11    2.73    1.69 
  11 -11 -11   -0.71    0.95 
 -11 -11  11    2.21    1.69 
 -13  11  13    5.19    1.56 
  13  11 -13    3.38    1.87 
  13 -11 -13    4.90    1.79 
 -13 -11  13    4.86    1.97 
   0  12   0    4.21    1.46 
  -2  12   2    4.14    1.39 
   2  12  -2    1.89    1.11 
   2 -12  -2    3.70    1.15 
   4  12  -4    2.13    1.40 
  -4  12   4    1.84    1.24 
   4 -12  -4    2.22    1.24 
  -6  12   6   13.18    1.97 
   6  12  -6    8.83    1.90 
   6 -12  -6   11.14    1.82 
  -8  12   8   -1.19    1.01 
   8  12  -8    2.38    1.60 
   8 -12  -8   -2.91    0.94 
  10  12 -10   -0.69    1.52 
 -10  12  10    1.08    1.26 
 -10 -12  10    2.86    1.76 
  10 -12 -10    2.59    1.43 
  12  12 -12    7.40    1.89 
 -12 -12  12    6.34    1.87 
  12 -12 -12    8.85    2.09 
   1  13  -1    9.03    1.94 
  -1  13   1    9.28    1.87 
   3  13  -3   12.82    2.25 
  -3  13   3   16.06    2.28 
   3 -13  -3   13.23    1.82 
  -5  13   5    0.81    1.27 
   5  13  -5   -1.25    0.94 
   5 -13  -5    0.31    1.25 
   7  13  -7    2.21    1.69 
  -7  13   7    0.97    1.31 
   7 -13  -7    0.93    1.30 
  -9  13   9    1.13    1.35 
   9  13  -9    1.03    1.70 
   9 -13  -9    3.83    1.63 
  11 -13 -11    3.82    1.82 
   0  14   0   10.32    2.18 
  -2  14   2    6.78    1.88 
   2  14  -2    6.25    1.91 
   4  14  -4    7.36    1.89 
  -4  14   4    3.34    1.73 
   6  14  -6   -1.13    1.51 
  -6  14   6    2.22    1.48 
   6 -14  -6   -0.57    1.17 
  -8  14   8   -0.54    1.21 
   8  14  -8    2.50    1.80 
   8 -14  -8    1.55    1.52 
  -1  15   1    6.22    2.00 
   1  15  -1    5.39    1.90 
   3  15  -3   -0.30    1.53 
  -3  15   3   -0.22    1.46 
  -5  15   5   -0.36    1.44 
 -22   0  21   -0.97    1.15 
  22   0 -21   -0.40    1.50 
  20   0 -19   -0.15    0.93 
 -20   0  19   -1.08    1.03 
  20   0 -19    0.59    1.10 
 -18   0  17    0.39    0.94 
  18   0 -17   -1.75    0.97 
  18   0 -17   -0.56    0.95 
 -16   0  15    1.08    0.95 
  16   0 -15   -0.66    0.71 
  16   0 -15    0.23    0.99 
 -14   0  13    0.09    0.74 
  14   0 -13    0.50    0.85 
  14   0 -13    1.00    0.77 
  12   0 -11   -0.28    0.49 
 -12   0  11   -0.18    0.59 
  12   0 -11   -0.08    0.68 
  10   0  -9    1.08    0.63 
 -10   0   9    0.25    0.51 
  10   0  -9    0.31    0.43 
   8   0  -7   -0.51    0.28 
  -8   0   7    0.47    0.40 
  -8   0   7   -0.64    0.40 
   8   0  -7    0.37    0.46 
  -6   0   5    0.32    0.31 
   6   0  -5    0.17    0.27 
   6   0  -5   -0.04    0.27 
  -6   0   5   -0.16    0.30 
   4   0  -3   -0.11    0.13 
   4   0  -3   -0.06    0.25 
  -4   0   3    0.12    0.19 
  -4   0   3    0.05    0.20 
   4   0  -3   -0.07    0.24 
   4   0  -3    0.30    0.22 
   4   0  -3    0.04    0.18 
  -4   0   3   -0.20    0.23 
  -2   0   1   -0.08    0.06 
  -2   0   1    0.10    0.08 
  -2   0   1    0.07    0.10 
   2   0  -1   -0.03    0.09 
   2   0  -1   -0.04    0.08 
  -2   0   1   -0.08    0.07 
   2   0  -1    0.05    0.12 
   2   0  -1    0.19    0.08 
   0   0   1    0.06    0.05 
   0   0   1   -0.09    0.05 
   0   0  -1    0.05    0.06 
   0   0  -1    0.03    0.06 
   0   0  -1   -0.02    0.04 
   0   0   1    0.08    0.06 
   2   0  -3   -0.05    0.21 
  -2   0   3    0.10    0.20 
  -2   0   3   -0.35    0.12 
   2   0  -3    0.11    0.15 
   2   0  -3   -0.02    0.18 
  -2   0   3    0.12    0.14 
   4   0  -5   -0.14    0.24 
   4   0  -5    0.07    0.26 
  -4   0   5   -0.07    0.20 
  -4   0   5    0.37    0.34 
   6   0  -7   -0.44    0.36 
   6   0  -7    0.14    0.31 
  -6   0   7    0.27    0.32 
  -8   0   9    0.08    0.50 
   8   0  -9    0.03    0.38 
   8   0  -9    0.08    0.43 
  10   0 -11   -0.29    0.43 
  10   0 -11   -0.31    0.63 
 -10   0  11   -0.53    0.58 
  12   0 -13    0.25    0.60 
 -12   0  13    0.06    0.73 
  12   0 -13   -0.26    0.62 
 -14   0  15   -1.64    0.78 
  14   0 -15    0.01    0.66 
  14   0 -15    0.11    0.69 
  16   0 -17    0.04    0.87 
 -16   0  17    0.42    1.06 
  16   0 -17   -0.30    0.77 
  18   0 -19    0.07    1.03 
 -18   0  19    0.48    1.16 
  18   0 -19   -0.19    1.22 
 -20   0  21   -0.49    1.27 
  20   0 -21    1.63    1.64 
 -22   0  23    0.97    1.56 
 -23   1  22   -1.54    1.15 
 -23  -1  22   -1.27    1.36 
  21   1 -20    0.03    1.51 
 -21   1  20    0.38    1.22 
 -21  -1  20    2.10    1.39 
  21  -1 -20   -0.71    1.47 
  21  -1 -20    1.90    1.24 
  19   1 -18    0.57    1.32 
 -19   1  18    0.45    1.08 
  19   1 -18    2.53    1.06 
  19  -1 -18    2.13    1.49 
  19  -1 -18    0.44    1.11 
 -19  -1  18    0.31    1.17 
  17   1 -16   12.75    1.94 
 -17   1  16   11.61    1.70 
  17   1 -16    8.04    1.33 
  17  -1 -16   13.36    1.98 
  17  -1 -16   10.47    1.62 
 -17  -1  16    9.67    1.63 
 -15   1  14   13.12    1.63 
  15   1 -14   14.19    1.48 
  15   1 -14   15.82    1.90 
 -15  -1  14   15.26    1.77 
  15  -1 -14   11.54    1.62 
  15  -1 -14   13.08    1.56 
  13   1 -12    0.25    0.55 
 -13   1  12    0.80    0.70 
  13   1 -12    2.48    0.92 
  13  -1 -12    1.41    0.72 
  13  -1 -12    1.08    0.81 
 -13  -1  12   -0.44    0.64 
  11   1 -10   46.29    2.02 
 -11   1  10   46.50    2.22 
  11   1 -10   45.17    2.26 
 -11  -1  10   47.22    2.30 
  11  -1 -10   50.06    2.43 
  11  -1 -10   45.54    2.15 
   9   1  -8   46.87    2.11 
  -9   1   8   48.79    2.08 
   9   1  -8   48.78    1.92 
  -9   1   8   44.93    2.12 
  -9  -1   8   51.97    2.19 
   9  -1  -8   49.51    2.23 
   9  -1  -8   50.33    2.07 
   7   1  -6    0.22    0.41 
  -7   1   6    0.52    0.37 
   7   1  -6    0.02    0.30 
  -7   1   6   -0.06    0.43 
  -7  -1   6   -0.38    0.35 
   7  -1  -6    0.96    0.46 
   7  -1  -6    0.52    0.36 
  -7  -1   6    1.09    0.49 
  -5   1   4  117.06    3.55 
   5   1  -4  124.44    3.48 
  -5   1   4  120.90    3.52 
   5   1  -4  121.98    3.60 
  -5   1   4  118.04    3.63 
   5   1  -4  122.53    3.44 
  -5  -1   4  125.51    3.45 
   5  -1  -4  119.88    3.57 
  -5  -1   4  116.58    3.57 
  -5  -1   4  123.14    3.46 
  -5  -1   4  124.53    3.64 
   5  -1  -4  122.49    3.53 
   5  -1  -4  119.46    3.64 
  -3   1   2   34.80    1.13 
   3   1  -2   36.15    1.19 
   3   1  -2   34.78    1.24 
   3   1  -2   36.64    1.17 
  -3   1   2   36.99    1.21 
   3   1  -2   34.13    1.17 
  -3   1   2   34.35    1.23 
  -3  -1   2   37.08    1.19 
   3  -1  -2   35.72    1.22 
  -3  -1   2   34.69    1.24 
   3  -1  -2   37.95    1.27 
  -3  -1   2   35.53    1.15 
   3  -1  -2   33.58    1.12 
   1   1   0    3.45    0.27 
  -1   1   0    3.11    0.20 
   1   1   0    2.79    0.24 
  -1   1   0    2.64    0.23 
  -1   1   0    2.79    0.19 
   1   1   0    3.23    0.16 
  -1   1   0    2.90    0.20 
   1  -1   0    3.01    0.21 
   1  -1   0    2.98    0.20 
   1  -1   0    2.85    0.22 
  -1  -1   0    3.09    0.27 
   1  -1   0    3.17    0.21 
  -1  -1   0    2.79    0.15 
  -1  -1   0    3.24    0.24 
  -1   1   2   24.37    0.92 
  -1   1   2   25.40    0.86 
  -1   1   2   23.88    0.88 
   1   1  -2   24.26    0.85 
   1   1  -2   24.75    0.91 
  -1  -1   2   23.39    0.92 
   1  -1  -2   24.71    0.89 
   1  -1  -2   23.73    0.85 
  -1  -1   2   24.41    0.85 
   1  -1  -2   24.70    0.92 
  -3   1   4  113.61    3.21 
   3   1  -4  112.78    3.25 
   3   1  -4  106.86    2.98 
  -3   1   4  110.52    3.25 
  -3   1   4  108.09    3.29 
   3   1  -4  110.34    3.51 
   3  -1  -4  112.37    3.22 
  -3  -1   4  109.50    3.22 
   3  -1  -4  107.02    3.25 
   3  -1  -4  115.01    3.27 
   3  -1  -4  112.33    3.29 
  -3  -1   4  105.03    2.98 
  -3  -1   4  107.57    3.32 
  -5   1   6   54.33    2.06 
   5   1  -6   53.19    1.75 
   5   1  -6   51.07    1.98 
   5  -1  -6   55.05    2.07 
   5  -1  -6   54.04    1.95 
  -5  -1   6   52.64    1.74 
  -5  -1   6   54.90    2.11 
  -7   1   8    2.49    0.64 
   7   1  -8    3.89    0.73 
   7   1  -8    3.54    0.51 
   7  -1  -8    3.56    0.73 
   7  -1  -8    4.07    0.66 
  -7  -1   8    3.79    0.68 
   9   1 -10    9.45    0.94 
  -9   1  10    9.23    1.13 
   9   1 -10    9.51    1.19 
  -9  -1  10    7.95    1.09 
   9  -1 -10    8.32    0.99 
   9  -1 -10    8.27    1.07 
  11   1 -12   -0.68    0.45 
 -11   1  12    0.61    0.70 
  11   1 -12    0.44    0.57 
  11  -1 -12    0.09    0.57 
  11  -1 -12   -0.65    0.63 
 -11  -1  12    1.16    0.77 
  13   1 -14    9.30    1.51 
 -13   1  14    9.38    1.48 
  13   1 -14    8.58    1.13 
  13  -1 -14    7.88    1.21 
 -13  -1  14    9.63    1.46 
  13  -1 -14   10.14    1.59 
  15   1 -16    0.06    0.98 
  15   1 -16   -0.26    0.65 
 -15   1  16   -0.57    0.89 
  15  -1 -16   -0.68    0.82 
  15  -1 -16   -0.09    0.81 
 -15  -1  16    1.06    1.03 
  17   1 -18    2.21    1.36 
 -17   1  18    0.07    1.11 
  17   1 -18    0.96    0.86 
  17  -1 -18    0.63    0.98 
  17  -1 -18    3.23    1.25 
 -17  -1  18    2.55    1.31 
 -19   1  20    0.96    1.28 
  19   1 -20   -0.08    1.41 
 -19  -1  20    1.02    1.35 
  19  -1 -20    0.62    1.37 
  19  -1 -20    2.38    1.35 
  21   1 -22    2.14    1.81 
 -21   1  22    0.05    1.39 
 -21  -1  22    0.66    1.53 
  21  -1 -22   -1.33    1.52 
  22   2 -21    1.40    1.63 
 -22   2  21    3.22    1.40 
 -22  -2  21    0.20    1.37 
  22  -2 -21   -1.71    1.42 
  22  -2 -21    4.79    1.74 
 -20   2  19    0.50    1.15 
  20   2 -19    0.57    1.33 
  20  -2 -19    0.01    1.44 
 -20  -2  19   -1.31    1.12 
  20  -2 -19   -0.13    1.08 
  18   2 -17    0.67    0.82 
  18   2 -17    0.85    1.20 
 -18   2  17   -1.67    0.98 
 -18  -2  17    1.04    1.13 
  18  -2 -17   -0.57    1.14 
  18  -2 -17   -1.39    0.82 
  16   2 -15   21.88    2.33 
 -16   2  15   25.47    2.06 
  16   2 -15   27.62    1.88 
  16  -2 -15   24.39    2.04 
  16  -2 -15   24.71    2.30 
 -16  -2  15   25.53    2.20 
  14   2 -13    0.08    0.61 
 -14   2  13   -0.32    0.66 
  14   2 -13   -0.92    0.74 
  14  -2 -13    0.20    0.86 
 -14  -2  13    0.19    0.83 
  14  -2 -13    0.25    0.57 
 -12   2  11   18.23    1.46 
  12   2 -11   22.37    1.37 
  12   2 -11   20.95    1.65 
  12  -2 -11   20.50    1.71 
 -12  -2  11   18.63    1.62 
  12  -2 -11   19.38    1.54 
  10   2  -9  168.20    5.05 
  10   2  -9  178.38    5.54 
 -10   2   9  167.57    5.36 
 -10   2   9  174.21    5.60 
  10  -2  -9  168.13    5.56 
  10  -2  -9  170.07    5.41 
 -10  -2   9  170.79    5.53 
   8   2  -7   30.84    1.55 
  -8   2   7   31.77    1.51 
   8   2  -7   29.86    1.30 
  -8   2   7   26.66    1.55 
   8  -2  -7   31.16    1.64 
   8  -2  -7   32.88    1.58 
  -8  -2   7   31.75    1.61 
   6   2  -5    2.99    0.52 
  -6   2   5    3.63    0.53 
  -6   2   5    3.90    0.62 
   6   2  -5    3.99    0.48 
   6   2  -5    4.42    0.48 
   6  -2  -5    3.05    0.55 
  -6  -2   5    4.01    0.61 
  -6  -2   5    3.22    0.44 
   6  -2  -5    3.49    0.56 
  -4   2   3   69.27    2.08 
  -4   2   3   68.20    2.29 
   4   2  -3   65.24    2.01 
   4   2  -3   63.57    2.00 
   4   2  -3   64.81    2.00 
  -4   2   3   64.22    2.13 
  -4  -2   3   62.57    2.19 
  -4  -2   3   65.15    1.98 
   4  -2  -3   66.06    2.15 
  -4  -2   3   62.53    2.00 
   4  -2  -3   65.18    2.15 
   4  -2  -3   63.08    2.12 
  -4  -2   3   63.67    2.01 
   4  -2  -3   65.72    2.05 
   2   2  -1  213.67    5.55 
   2   2  -1  210.47    5.86 
  -2   2   1  216.79    5.75 
   2   2  -1  215.93    5.87 
  -2   2   1  216.39    5.74 
   2   2  -1  215.56    5.70 
  -2   2   1  216.59    5.72 
   2  -2  -1  225.30    5.74 
  -2  -2   1  210.29    5.86 
   2  -2  -1  215.68    5.76 
  -2  -2   1  214.37    5.71 
  -2  -2   1  214.66    5.54 
  -2  -2   1  214.84    5.86 
   2  -2  -1  220.81    5.73 
   0   2   1    2.28    0.20 
   0   2  -1    2.30    0.21 
   0   2  -1    1.89    0.32 
   0   2  -1    2.10    0.24 
   0   2   1    1.83    0.35 
   0   2  -1    2.45    0.36 
   0   2   1    2.47    0.33 
   0  -2   1    2.56    0.25 
   0  -2  -1    2.16    0.19 
   0  -2   1    1.82    0.20 
   0  -2  -1    2.77    0.40 
   0  -2   1    1.98    0.32 
   0  -2  -1    2.77    0.32 
   2   2  -3   10.41    0.81 
   2   2  -3   11.22    0.38 
   2   2  -3   10.42    0.59 
  -2   2   3   11.91    0.66 
  -2   2   3   10.23    0.71 
   2   2  -3   11.14    0.37 
  -2   2   3   12.24    0.63 
  -2  -2   3    9.18    0.71 
  -2  -2   3   10.80    0.37 
   2  -2  -3   11.21    0.61 
   2  -2  -3   12.33    0.64 
   2  -2  -3   11.43    0.73 
   2  -2  -3   10.89    0.70 
  -2  -2   3   10.86    0.60 
   4   2  -5  284.11    7.24 
   4   2  -5  279.54    7.57 
  -4   2   5  268.94    7.67 
   4   2  -5  274.36    7.20 
  -4  -2   5  282.62    7.78 
   4  -2  -5  274.44    7.62 
   4  -2  -5  270.46    7.63 
  -4  -2   5  283.71    7.21 
   6   2  -7    1.16    0.50 
  -6   2   7    1.02    0.48 
   6   2  -7    0.94    0.29 
   6   2  -7    1.05    0.29 
   6  -2  -7    1.33    0.43 
  -6  -2   7    1.27    0.54 
  -6  -2   7    1.33    0.31 
   6  -2  -7    1.44    0.53 
   8   2  -9    4.96    0.61 
  -8   2   9    9.31    1.10 
   8   2  -9    7.19    0.95 
   8  -2  -9    7.52    0.96 
   8  -2  -9    8.54    1.05 
  -8  -2   9    6.39    0.93 
  10   2 -11    4.00    0.67 
 -10   2  11    4.01    0.94 
  10   2 -11    3.54    0.80 
  10  -2 -11    3.55    0.85 
  10  -2 -11    2.93    0.79 
 -10  -2  11    3.06    0.81 
  12   2 -13   47.57    2.08 
 -12   2  13   44.81    2.50 
  12   2 -13   44.43    2.45 
  12  -2 -13   43.66    2.27 
  12  -2 -13   40.47    2.41 
 -12  -2  13   39.68    2.48 
  14   2 -15    0.52    0.68 
  14   2 -15    1.54    1.01 
 -14   2  15    1.29    0.93 
 -14  -2  15    0.49    0.72 
  14  -2 -15   -0.29    0.81 
  14  -2 -15    0.47    0.84 
 -16   2  17    4.08    1.29 
  16   2 -17    2.71    0.88 
  16   2 -17    4.56    1.23 
 -16  -2  17    5.62    1.49 
  16  -2 -17    4.84    1.46 
  16  -2 -17    4.59    1.30 
 -18   2  19   26.00    2.67 
  18   2 -19   20.12    2.47 
  18  -2 -19   29.27    2.81 
 -18  -2  19   26.38    2.76 
  18  -2 -19   17.87    2.18 
  20   2 -21   -0.87    1.01 
 -20   2  21    2.46    1.62 
  20  -2 -21   -0.22    1.08 
 -20  -2  21    1.66    1.52 
  20  -2 -21    1.06    1.22 
 -22   2  23   -0.14    1.32 
 -22  -2  23   -2.86    1.32 
 -23  -3  22   -0.94    1.38 
  23  -3 -22   -0.10    1.59 
 -21   3  20   -1.95    1.23 
  21   3 -20   -0.37    1.37 
 -21  -3  20    0.34    1.32 
  21  -3 -20    0.99    1.30 
  21  -3 -20   -0.68    1.50 
  19   3 -18    0.46    1.21 
 -19   3  18    0.14    1.02 
  19  -3 -18   -1.23    1.02 
 -19  -3  18    0.76    1.23 
  19  -3 -18    1.28    1.39 
  17   3 -16    2.31    0.91 
 -17   3  16    5.53    1.29 
  17   3 -16    5.23    1.41 
  17  -3 -16    2.64    1.18 
 -17  -3  16    2.20    1.27 
  17  -3 -16    1.16    1.24 
  15   3 -14   10.01    1.60 
  15   3 -14   10.38    1.23 
 -15   3  14   12.44    1.58 
  15  -3 -14    9.19    1.65 
 -15  -3  14   11.36    1.69 
  15  -3 -14   11.17    1.57 
  13   3 -12   45.43    2.08 
  13   3 -12   44.63    2.52 
 -13   3  12   48.85    2.54 
 -13  -3  12   48.64    2.68 
  13  -3 -12   46.57    2.53 
  13  -3 -12   50.26    2.73 
  11   3 -10   51.34    2.39 
 -11   3  10   49.79    2.31 
  11   3 -10   49.97    1.98 
 -11  -3  10   45.11    2.37 
  11  -3 -10   46.07    2.43 
  11  -3 -10   46.16    2.28 
   9   3  -8   14.38    1.14 
  -9   3   8   17.21    1.20 
  -9   3   8   13.76    1.23 
   9   3  -8   14.16    0.91 
   9  -3  -8   16.69    1.30 
   9  -3  -8   18.79    1.33 
  -9  -3   8   16.42    1.35 
  -7   3   6   56.50    2.24 
   7   3  -6   54.71    1.85 
   7   3  -6   55.63    2.10 
  -7   3   6   52.53    2.09 
   7   3  -6   55.40    1.94 
   7  -3  -6   54.00    2.21 
  -7  -3   6   53.35    2.32 
  -7  -3   6   55.57    1.88 
   7  -3  -6   52.19    2.18 
   5   3  -4    7.25    0.57 
   5   3  -4    5.84    0.52 
   5   3  -4    5.99    0.55 
  -5   3   4    5.91    0.70 
  -5   3   4    5.44    0.65 
  -5  -3   4    6.45    0.56 
  -5  -3   4    5.60    0.50 
  -5  -3   4    7.92    0.88 
   5  -3  -4    5.61    0.66 
   5  -3  -4    6.22    0.71 
   3   3  -2   99.17    2.77 
   3   3  -2   96.36    2.61 
  -3   3   2   95.25    2.89 
   3   3  -2   93.39    3.03 
  -3   3   2   91.52    2.81 
   3   3  -2   97.41    2.62 
  -3  -3   2   93.18    2.77 
   3  -3  -2   90.74    2.90 
   3  -3  -2   96.34    2.89 
  -3  -3   2   91.67    3.03 
   3  -3  -2   93.86    2.83 
  -1   3   0   74.12    2.40 
   1   3   0   75.21    2.49 
  -1   3   0   77.72    2.41 
  -1   3   0   75.56    2.17 
  -1   3   0   74.52    2.25 
   1   3   0   74.42    2.31 
  -1  -3   0   73.44    2.32 
   1  -3   0   80.58    2.42 
   1  -3   0   76.58    2.28 
   1  -3   0   77.50    2.18 
   1   3  -2   22.36    0.77 
  -1   3   2   21.33    1.10 
  -1   3   2   24.34    1.06 
  -1   3   2   23.49    0.85 
   1   3  -2   21.55    1.10 
   1   3  -2   23.29    0.85 
  -1  -3   2   23.41    1.14 
   1  -3  -2   21.81    0.84 
   1  -3  -2   22.74    0.84 
   1  -3  -2   22.11    1.06 
  -1  -3   2   22.03    0.79 
  -1  -3   2   23.61    0.84 
   3   3  -4  103.96    3.09 
   3   3  -4  103.08    2.77 
  -3   3   4  104.92    3.32 
   3  -3  -4  106.32    3.32 
  -3  -3   4  104.58    3.40 
  -3  -3   4  104.36    2.78 
  -3  -3   4  103.14    3.07 
   3  -3  -4  103.10    3.14 
   5   3  -6   11.28    0.82 
   5   3  -6   10.67    0.54 
  -5   3   6   12.15    0.97 
   5   3  -6   12.41    0.62 
   5  -3  -6    9.54    0.84 
  -5  -3   6   10.86    1.12 
   5  -3  -6   10.47    0.93 
   7   3  -8    1.41    0.55 
  -7   3   8    1.13    0.57 
   7   3  -8    1.46    0.33 
   7   3  -8    1.62    0.38 
  -7  -3   8    0.56    0.61 
   7  -3  -8    1.42    0.63 
   7  -3  -8    1.09    0.59 
   9   3 -10    3.92    0.57 
  -9   3  10    3.36    0.84 
   9   3 -10    4.34    0.87 
   9  -3 -10    4.39    0.92 
  -9  -3  10    3.78    0.87 
   9  -3 -10    3.90    0.91 
 -11   3  12   -0.46    0.61 
  11   3 -12   -0.44    0.42 
  11   3 -12    0.17    0.66 
  11  -3 -12   -0.53    0.67 
 -11  -3  12   -0.66    0.70 
  11  -3 -12    0.41    0.80 
 -13   3  14    6.80    1.34 
  13   3 -14    6.77    1.34 
  13   3 -14    9.38    1.07 
  13  -3 -14    6.21    1.33 
 -13  -3  14   10.61    1.61 
  13  -3 -14    8.16    1.35 
  15   3 -16    0.91    1.08 
 -15   3  16   -0.63    0.88 
  15  -3 -16    0.22    0.94 
 -15  -3  16    0.26    1.07 
  15  -3 -16    1.15    1.18 
 -17   3  18   -1.12    0.94 
  17   3 -18    2.92    1.15 
 -17  -3  18    1.08    1.25 
  17  -3 -18    0.63    1.02 
  17  -3 -18    0.33    1.07 
 -19   3  20    5.25    1.59 
  19   3 -20    8.28    1.99 
 -19  -3  20    6.37    1.84 
  19  -3 -20    9.78    2.13 
  19  -3 -20    8.98    1.84 
  21   3 -22   -0.20    1.58 
 -21   3  22    0.73    1.42 
 -21  -3  22   -0.09    1.51 
  21  -3 -22   -0.91    1.25 
  22   4 -21    1.93    1.77 
 -22  -4  21    1.13    1.61 
  22  -4 -21    2.21    1.63 
  20   4 -19    1.24    1.43 
 -20   4  19    0.20    1.07 
  20  -4 -19   -0.14    1.22 
  20  -4 -19    1.98    1.57 
 -20  -4  19    1.36    1.44 
 -18   4  17   10.64    1.70 
  18   4 -17   11.10    1.83 
  18  -4 -17   10.08    1.67 
 -18  -4  17    8.98    1.91 
  18  -4 -17    7.35    1.77 
 -16   4  15    0.43    0.85 
  16   4 -15    0.15    0.91 
 -16  -4  15    0.25    0.81 
  16  -4 -15    2.25    1.20 
  16  -4 -15    0.10    0.73 
  14   4 -13    9.78    1.09 
 -14   4  13   14.62    1.64 
  14   4 -13   12.77    1.63 
  14  -4 -13   12.90    1.71 
 -14  -4  13   10.64    1.64 
  14  -4 -13   10.21    1.52 
  12   4 -11    0.19    0.67 
 -12   4  11   -0.53    0.58 
  12   4 -11    0.19    0.47 
  12  -4 -11    0.03    0.73 
  12  -4 -11   -0.45    0.50 
 -12  -4  11    0.72    0.82 
  10   4  -9   -0.25    0.45 
 -10   4   9    0.15    0.62 
  10   4  -9    0.81    0.40 
 -10   4   9    0.85    0.58 
 -10  -4   9   -0.34    0.64 
  10  -4  -9    1.09    0.68 
  10  -4  -9   -0.20    0.47 
   8   4  -7   12.43    1.00 
   8   4  -7   12.79    0.80 
   8   4  -7   11.26    0.95 
  -8   4   7   14.26    1.14 
  -8   4   7   12.94    1.12 
  -8  -4   7   12.77    0.82 
  -8  -4   7   12.89    1.16 
   8  -4  -7   11.08    1.20 
   8  -4  -7   12.76    1.11 
  -6   4   5   21.69    1.24 
  -6   4   5   21.69    1.22 
   6   4  -5   22.39    1.09 
   6   4  -5   21.22    1.02 
   6  -4  -5   22.67    1.28 
   6  -4  -5   21.75    1.32 
  -6  -4   5   20.72    1.35 
  -6  -4   5   21.67    1.02 
   4   4  -3    3.95    0.38 
   4   4  -3    4.47    0.41 
  -4   4   3    5.34    0.67 
   4   4  -3    3.99    0.71 
   4   4  -3    4.26    0.47 
  -4   4   3    4.39    0.54 
  -4  -4   3    3.52    0.47 
  -4  -4   3    4.08    0.40 
   4  -4  -3    4.22    0.57 
   4  -4  -3    3.79    0.61 
  -4  -4   3    4.57    0.76 
   2   4  -1   18.24    0.88 
  -2   4   1   17.61    1.02 
   2   4  -1   18.07    1.07 
  -2   4   1   16.67    0.79 
   2  -4  -1   17.91    0.94 
   2  -4  -1   18.13    0.81 
  -2  -4   1   16.32    1.03 
  -2  -4   1   18.20    0.91 
   0   4  -1   61.46    1.87 
   0   4   1   59.34    2.19 
   0   4  -1   60.01    2.18 
   0   4  -1   58.29    1.75 
   0  -4  -1   54.99    1.64 
   0  -4   1   57.41    2.15 
   0  -4  -1   57.10    1.62 
   0  -4   1   60.57    1.73 
   0  -4   1   58.78    1.88 
   0  -4  -1   59.51    2.06 
  -2   4   3   10.12    0.86 
   2   4  -3    9.20    0.57 
   2   4  -3   10.12    0.51 
   2   4  -3   12.23    0.95 
   2  -4  -3   10.30    0.66 
  -2  -4   3   10.81    0.59 
  -2  -4   3    9.95    0.54 
   2  -4  -3   10.43    0.63 
   2  -4  -3   10.06    0.84 
  -2  -4   3    8.34    0.90 
   4   4  -5    0.74    0.31 
  -4   4   5    1.03    0.50 
   4   4  -5    0.54    0.19 
  -4  -4   5   -0.17    0.35 
   4  -4  -5    0.17    0.32 
   4  -4  -5    0.03    0.33 
  -4  -4   5    0.24    0.18 
   6   4  -7   28.77    1.01 
   6   4  -7   28.65    1.07 
   6   4  -7   28.87    1.42 
  -6   4   7   31.28    1.67 
  -6  -4   7   22.81    1.55 
   6  -4  -7   28.01    1.62 
   6  -4  -7   29.03    1.52 
   8   4  -9    0.69    0.57 
  -8   4   9    0.45    0.46 
   8   4  -9    0.25    0.27 
   8   4  -9    0.27    0.32 
   8  -4  -9   -0.28    0.52 
  -8  -4   9   -0.15    0.61 
   8  -4  -9   -0.40    0.54 
 -10   4  11    0.84    0.71 
  10   4 -11    0.28    0.63 
  10   4 -11    0.32    0.39 
  10  -4 -11    1.32    0.65 
  10  -4 -11    0.19    0.74 
 -10  -4  11    2.63    0.94 
 -12   4  13   23.23    1.90 
  12   4 -13   24.55    1.35 
  12   4 -13   24.81    1.91 
  12  -4 -13   25.88    2.03 
 -12  -4  13   21.98    1.88 
  12  -4 -13   24.59    1.99 
  14   4 -15    3.34    1.18 
 -14   4  15    0.95    0.95 
  14  -4 -15    2.79    1.12 
 -14  -4  15    3.22    1.10 
  14  -4 -15    1.13    1.04 
 -16   4  17    2.82    1.18 
  16   4 -17    5.61    1.49 
  16  -4 -17    4.12    1.51 
  16  -4 -17    2.68    1.28 
 -16  -4  17    4.39    1.53 
 -18   4  19    2.60    1.26 
  18   4 -19    3.19    1.45 
  18  -4 -19    0.35    1.28 
  18  -4 -19    1.14    1.41 
 -18  -4  19    2.17    1.46 
  20   4 -21    1.62    1.54 
 -20   4  21    4.79    1.69 
  20  -4 -21    1.36    1.57 
  20  -4 -21    2.09    1.69 
 -20  -4  21    1.94    1.30 
  21   5 -20    0.21    1.40 
 -21  -5  20    1.86    1.67 
  21  -5 -20    0.76    1.52 
  21  -5 -20    0.54    1.53 
 -19   5  18    7.56    1.56 
  19   5 -18    5.35    1.59 
  19  -5 -18    7.03    1.69 
  19  -5 -18    8.51    1.86 
 -19  -5  18   10.27    2.05 
  17   5 -16    2.25    1.21 
 -17   5  16    2.72    1.17 
  17  -5 -16    3.05    1.17 
 -17  -5  16    3.25    1.43 
  17  -5 -16    1.68    1.23 
 -15   5  14    1.35    0.89 
  15   5 -14   -0.29    0.94 
  15  -5 -14   -0.01    0.98 
 -15  -5  14    1.42    1.13 
  15  -5 -14   -0.77    0.99 
  13   5 -12    0.62    0.69 
 -13   5  12   -1.09    0.61 
  13   5 -12    0.78    0.51 
  13  -5 -12    0.87    0.74 
 -13  -5  12    0.74    0.98 
  13  -5 -12    0.12    0.88 
 -11   5  10   41.10    2.20 
  11   5 -10   42.73    2.14 
  11   5 -10   40.02    1.70 
 -11  -5  10   43.03    2.56 
  11  -5 -10   40.66    2.37 
  11  -5 -10   44.63    2.37 
  -9   5   8    3.23    0.85 
   9   5  -8    4.09    0.70 
  -9   5   8    1.80    0.72 
   9   5  -8    4.79    0.58 
  -9  -5   8    3.17    0.53 
   9  -5  -8    3.87    0.93 
   9  -5  -8    5.27    0.93 
  -9  -5   8    2.70    0.92 
   7   5  -6   18.95    0.99 
   7   5  -6   18.18    1.48 
  -7   5   6   18.29    1.27 
  -7   5   6   21.01    1.35 
   7   5  -6   20.63    1.11 
   7  -5  -6   19.06    1.25 
   7  -5  -6   18.29    1.40 
  -7  -5   6   18.23    1.49 
  -7  -5   6   20.22    1.01 
   5   5  -4   67.96    2.13 
   5   5  -4   64.64    2.12 
  -5   5   4   67.28    2.57 
  -5   5   4   66.11    2.38 
   5   5  -4   68.79    2.79 
   5   5  -4   68.80    2.21 
   5  -5  -4   64.32    2.58 
  -5  -5   4   65.82    2.72 
   5  -5  -4   69.26    2.41 
  -5  -5   4   63.70    2.22 
  -5  -5   4   70.29    2.14 
   3   5  -2   26.61    0.81 
   3   5  -2   28.18    1.18 
   3   5  -2   26.42    0.81 
   3   5  -2   21.99    1.45 
  -3   5   2   26.10    1.39 
  -3   5   2   23.92    1.11 
   3  -5  -2   23.50    1.29 
   3  -5  -2   25.11    1.12 
  -3  -5   2   26.78    1.21 
  -3  -5   2   25.92    1.51 
  -1   5   0    5.16    0.75 
  -1   5   0    6.48    0.46 
   1   5   0    3.95    0.76 
   1  -5   0    5.84    0.45 
   1  -5   0    6.78    0.63 
  -1  -5   0    5.91    0.68 
   1   5  -2   29.78    1.60 
   1   5  -2   31.71    1.21 
  -1   5   2   30.10    1.60 
   1   5  -2   32.85    1.12 
  -1  -5   2   31.39    1.25 
  -1  -5   2   30.28    1.56 
   1  -5  -2   31.24    1.09 
   1  -5  -2   31.53    1.50 
  -1  -5   2   32.79    1.08 
   1  -5  -2   31.45    1.13 
   3   5  -4   41.29    1.36 
   3   5  -4   40.73    1.50 
   3   5  -4   39.49    1.93 
  -3   5   4   42.42    1.92 
  -3  -5   4   42.62    1.99 
   3  -5  -4   41.96    1.60 
  -3  -5   4   41.62    1.48 
   3  -5  -4   41.40    1.91 
  -3  -5   4   42.99    1.42 
   5   5  -6   31.75    1.42 
   5   5  -6   29.64    1.05 
  -5   5   6   29.65    1.64 
   5  -5  -6   34.69    1.59 
  -5  -5   6   31.58    1.87 
  -5  -5   6   32.24    1.09 
   5  -5  -6   31.93    1.77 
   7   5  -8   27.66    1.05 
   7   5  -8   24.08    1.45 
  -7   5   8   23.01    1.61 
   7   5  -8   27.64    0.99 
   7  -5  -8   24.61    1.61 
  -7  -5   8   27.12    1.88 
   7  -5  -8   26.73    1.59 
   9   5 -10   26.79    1.22 
  -9   5  10   25.39    1.78 
   9   5 -10   27.20    1.12 
   9   5 -10   26.32    1.70 
   9  -5 -10   27.76    1.93 
   9  -5 -10   31.21    1.88 
  -9  -5  10   24.08    1.98 
 -11   5  12    0.83    0.80 
  11   5 -12    0.62    0.74 
  11   5 -12    0.75    0.41 
 -11  -5  12    0.05    0.93 
  11  -5 -12    0.22    0.79 
  11  -5 -12   -0.14    0.77 
 -13   5  14    0.75    0.94 
  13   5 -14    0.03    0.83 
  13  -5 -14    0.14    0.75 
 -13  -5  14    1.20    1.13 
  13  -5 -14    0.93    1.01 
  15   5 -16    9.85    1.64 
 -15   5  16   10.75    1.73 
  15  -5 -16    7.09    1.49 
 -15  -5  16   12.27    2.01 
  15  -5 -16    9.52    1.59 
 -17   5  18    1.75    1.23 
  17   5 -18    2.20    1.39 
  17  -5 -18    0.86    1.30 
  17  -5 -18    0.07    1.31 
 -17  -5  18    1.47    1.43 
  19   5 -20    2.36    1.53 
 -19   5  20    2.40    1.32 
  19  -5 -20   -1.09    1.39 
  19  -5 -20    0.36    1.34 
 -19  -5  20    2.72    1.40 
  21   5 -22    3.71    1.99 
  22   6 -21   -0.66    1.58 
  20   6 -19    1.13    1.38 
 -20  -6  19    3.48    1.79 
  20  -6 -19    1.79    1.52 
  20  -6 -19    1.28    1.50 
  18   6 -17    8.71    1.72 
 -18   6  17    8.42    1.72 
  18  -6 -17    8.03    1.84 
 -18  -6  17    5.87    1.87 
  18  -6 -17    5.83    1.72 
  16   6 -15   10.20    1.63 
 -16   6  15    9.38    1.54 
 -16  -6  15   16.08    2.26 
  16  -6 -15   11.44    1.90 
  16  -6 -15   11.75    1.84 
 -14   6  13    0.79    0.85 
  14   6 -13   -0.25    0.76 
  14  -6 -13    0.99    1.03 
 -14  -6  13   -0.24    1.08 
  14  -6 -13    0.11    0.97 
  12   6 -11   57.83    2.64 
 -12   6  11   53.19    2.73 
  12  -6 -11   54.72    2.86 
  12  -6 -11   56.42    3.01 
 -12  -6  11   56.12    3.18 
  10   6  -9   18.25    1.33 
  10   6  -9   15.78    0.99 
 -10   6   9   16.45    1.66 
 -10  -6   9   17.64    1.63 
  10  -6  -9   19.09    1.61 
 -10  -6   9   17.44    1.02 
  10  -6  -9   17.98    1.67 
   8   6  -7   -0.05    0.51 
  -8   6   7   -0.34    0.48 
  -8   6   7    0.54    0.57 
   8   6  -7    0.08    0.39 
   8  -6  -7    1.02    0.74 
   8  -6  -7   -0.03    0.51 
  -8  -6   7   -0.23    0.51 
  -8  -6   7   -0.35    0.34 
  -6   6   5    5.77    0.91 
  -6   6   5    4.56    0.70 
   6   6  -5    3.08    0.89 
   6   6  -5    5.61    0.60 
  -6  -6   5    5.03    1.01 
  -6  -6   5    5.59    0.67 
   6  -6  -5    4.55    0.91 
   6  -6  -5    4.64    0.75 
  -4   6   3    0.29    0.37 
  -4   6   3    0.08    0.50 
   4   6  -3    0.28    0.60 
   4   6  -3    0.13    0.18 
   4   6  -3    0.10    0.18 
  -4  -6   3    0.41    0.40 
   4  -6  -3    0.10    0.48 
   4  -6  -3    0.66    0.35 
  -4  -6   3   -0.40    0.53 
   2   6  -1   41.93    2.10 
  -2   6   1   41.22    1.48 
  -2   6   1   42.28    2.00 
   2  -6  -1   43.00    1.51 
  -2  -6   1   44.22    1.80 
   2  -6  -1   41.93    1.82 
   0   6  -1    7.42    0.47 
   0   6  -1    6.40    0.89 
   0   6   1    6.49    0.94 
   0  -6  -1    6.54    0.33 
   0  -6  -1    7.41    0.85 
   0  -6   1    6.69    0.43 
   0  -6  -1    6.24    0.31 
   0  -6   1    8.19    0.74 
   2   6  -3   31.56    1.77 
   2   6  -3   32.98    1.21 
  -2   6   3   36.16    1.86 
   2   6  -3   32.04    1.27 
   2  -6  -3   32.68    1.30 
   2  -6  -3   31.93    1.68 
  -2  -6   3   34.49    1.82 
   2  -6  -3   31.24    1.24 
  -2  -6   3   33.59    1.18 
  -2  -6   3   33.23    1.34 
   4   6  -5   42.45    2.20 
  -4   6   5   41.87    2.08 
   4   6  -5   38.45    1.54 
   4   6  -5   42.12    1.38 
   4  -6  -5   38.48    1.66 
  -4  -6   5   38.97    2.16 
  -4  -6   5   38.74    1.42 
   4  -6  -5   41.23    2.06 
   6   6  -7    0.09    0.21 
   6   6  -7    0.25    0.43 
  -6   6   7    0.70    0.65 
   6   6  -7    0.69    0.23 
   6  -6  -7   -0.05    0.48 
   6  -6  -7    0.80    0.58 
  -6  -6   7    0.28    0.23 
  -6  -6   7    0.91    0.76 
   8   6  -9   -0.37    0.47 
  -8   6   9    0.71    0.71 
   8   6  -9   -0.05    0.22 
   8  -6  -9   -0.34    0.63 
   8  -6  -9    0.31    0.62 
  -8  -6   9    0.43    0.85 
  10   6 -11    0.82    0.75 
 -10   6  11    1.66    0.87 
  10  -6 -11   -1.36    0.62 
 -10  -6  11    0.59    0.96 
  10  -6 -11    0.20    0.85 
 -12   6  13    1.58    0.98 
  12   6 -13    1.62    0.85 
  12  -6 -13    0.55    0.93 
  12  -6 -13    1.71    1.06 
 -12  -6  13    0.13    0.77 
  14   6 -15    3.30    1.16 
 -14   6  15    3.42    1.18 
  14  -6 -15    0.37    1.13 
 -14  -6  15    2.57    1.37 
  14  -6 -15    1.29    1.20 
  16   6 -17    0.34    1.07 
 -16   6  17   -0.52    1.00 
 -16  -6  17    1.13    1.12 
  16  -6 -17    0.36    1.18 
  16  -6 -17    0.65    1.32 
  18   6 -19    2.44    1.50 
 -18   6  19    4.96    1.71 
  18  -6 -19    4.27    1.64 
 -18  -6  19    4.69    1.96 
  18  -6 -19    7.47    1.92 
  20   6 -21    0.40    1.42 
  20  -6 -21    1.08    1.85 
  19  -7 -18    0.52    1.45 
  19  -7 -18    1.66    1.55 
 -19  -7  18    2.89    1.77 
  17   7 -16    0.83    1.07 
 -17   7  16    1.54    1.08 
  17  -7 -16    1.33    1.29 
  17  -7 -16   -1.61    1.13 
 -17  -7  16    1.77    1.53 
 -15   7  14   16.56    1.96 
  15   7 -14   15.28    1.87 
 -15  -7  14   15.26    2.09 
  15  -7 -14   15.51    2.12 
  15  -7 -14   18.18    2.18 
  13   7 -12   17.05    1.61 
 -13   7  12   16.19    1.81 
 -13  -7  12   16.84    2.18 
  13  -7 -12   16.86    1.93 
  13  -7 -12   14.43    1.85 
 -11   7  10    6.88    1.21 
  11   7 -10    6.16    1.01 
  11   7 -10    6.91    1.32 
  11  -7 -10    7.09    1.39 
  11  -7 -10    7.76    1.31 
 -11  -7  10    6.37    1.30 
   9   7  -8   41.25    2.57 
  -9   7   8   43.61    2.29 
   9   7  -8   39.66    1.61 
   9   7  -8   43.87    1.93 
  -9  -7   8   43.68    2.67 
  -9  -7   8   41.14    1.69 
   9  -7  -8   39.82    2.41 
   9  -7  -8   42.43    2.23 
   7   7  -6    9.34    1.32 
  -7   7   6    9.98    1.11 
   7   7  -6    9.18    0.77 
  -7   7   6    8.96    1.17 
  -7  -7   6    9.90    0.84 
   7  -7  -6    8.90    1.26 
   7  -7  -6    8.84    1.00 
  -7  -7   6    7.77    1.23 
   5   7  -4   18.21    1.61 
  -5   7   4   14.85    1.34 
   5   7  -4   17.07    0.75 
  -5   7   4   16.57    1.07 
   5   7  -4   16.14    0.75 
   5  -7  -4   16.10    1.09 
   5  -7  -4   15.00    1.33 
  -5  -7   4   16.12    1.66 
  -5  -7   4   16.98    1.10 
   3   7  -2    0.00    0.65 
  -3   7   2    0.99    0.64 
  -3   7   2    1.03    0.35 
   3  -7  -2    1.07    0.37 
  -3  -7   2    1.01    0.50 
   3  -7  -2    1.25    0.60 
   1   7   0   17.75    1.36 
  -1   7   0   20.89    1.48 
  -1   7   0   16.52    0.75 
   1  -7   0   17.02    0.75 
   1  -7   0   16.08    1.11 
  -1  -7   0   16.27    1.21 
   1   7  -2  185.71    5.06 
  -1   7   2  187.33    6.11 
   1   7  -2  190.18    6.16 
   1  -7  -2  188.32    5.08 
  -1  -7   2  195.74    5.55 
   1  -7  -2  192.20    5.89 
  -1  -7   2  193.73    5.05 
   1  -7  -2  192.90    5.12 
   3   7  -4    4.19    0.62 
  -3   7   4    3.59    0.91 
   3   7  -4    3.77    0.87 
   3   7  -4    3.51    0.46 
   3  -7  -4    3.32    0.82 
  -3  -7   4    3.87    0.55 
   3  -7  -4    3.71    0.55 
  -3  -7   4    3.61    0.44 
  -3  -7   4    3.87    0.87 
   5   7  -6   29.76    2.03 
  -5   7   6   28.15    1.88 
   5   7  -6   29.20    1.11 
   5   7  -6   28.42    1.36 
  -5  -7   6   28.63    2.03 
  -5  -7   6   29.64    1.20 
   5  -7  -6   28.73    1.49 
   5  -7  -6   24.23    1.80 
   7   7  -8   16.04    0.79 
   7   7  -8   15.38    1.80 
   7   7  -8   14.93    1.15 
  -7   7   8   18.37    1.60 
  -7  -7   8   16.80    1.89 
   7  -7  -8   16.83    1.37 
   7  -7  -8   17.82    1.68 
  -7  -7   8   17.04    0.75 
  -9   7  10    0.83    0.85 
   9   7 -10    2.07    0.73 
   9  -7 -10    2.55    1.05 
   9  -7 -10    0.23    0.71 
  -9  -7  10    2.67    0.94 
 -11   7  12    0.21    0.85 
  11   7 -12   -0.53    0.70 
 -11  -7  12    1.32    1.22 
  11  -7 -12    1.40    1.08 
  11  -7 -12    1.80    0.96 
  13   7 -14    5.39    1.22 
 -13   7  14    5.67    1.39 
 -13  -7  14    5.28    1.40 
  13  -7 -14    6.03    1.41 
  13  -7 -14    5.48    1.51 
  15   7 -16   29.53    2.37 
 -15   7  16   34.05    2.64 
  15  -7 -16   29.39    2.62 
  15  -7 -16   30.98    2.83 
 -15  -7  16   37.32    3.19 
 -17   7  18    2.50    1.38 
  17   7 -18   -1.53    0.95 
  17  -7 -18   -0.17    1.32 
 -17  -7  18    0.50    1.20 
  17  -7 -18   -1.06    1.23 
  19  -7 -20   -1.19    1.38 
  20  -8 -19    5.17    1.82 
  18   8 -17    3.41    1.82 
  18  -8 -17    4.31    1.67 
 -18  -8  17    1.57    1.67 
  18  -8 -17    2.74    1.62 
  16   8 -15    1.48    1.48 
 -16   8  15    0.02    1.09 
  16  -8 -15   -0.76    0.98 
 -16  -8  15    1.31    1.55 
  16  -8 -15   -1.12    1.26 
  14   8 -13   14.85    2.23 
 -14   8  13   20.07    2.10 
  14  -8 -13   19.80    2.15 
 -14  -8  13   18.77    2.40 
  14  -8 -13   21.03    2.33 
 -12   8  11   12.62    1.67 
  12   8 -11   15.26    2.12 
  12  -8 -11   13.06    1.67 
  12  -8 -11   12.92    1.90 
 -12  -8  11   14.16    2.09 
  10   8  -9   17.18    2.06 
 -10   8   9   21.99    1.83 
 -10  -8   9   21.82    2.31 
  10  -8  -9   18.89    2.08 
  10  -8  -9   21.38    1.66 
  -8   8   7   22.33    1.77 
   8   8  -7   25.06    1.42 
   8   8  -7   31.67    2.31 
   8  -8  -7   21.18    1.55 
  -8  -8   7   22.59    2.10 
   8  -8  -7   22.60    1.94 
  -8  -8   7   25.58    1.31 
  -6   8   5   -0.39    0.61 
   6   8  -5    0.46    0.61 
   6   8  -5   -0.23    0.29 
  -6   8   5   -0.18    0.49 
   6  -8  -5   -0.52    0.41 
  -6  -8   5   -0.17    0.46 
   6  -8  -5   -0.80    0.59 
  -6  -8   5   -0.57    0.48 
  -4   8   3   32.66    2.01 
  -4   8   3   31.51    1.41 
   4   8  -3   33.55    2.22 
  -4  -8   3   34.43    1.69 
   4  -8  -3   31.52    1.42 
   4  -8  -3   31.08    1.88 
  -2   8   1    0.44    0.28 
   2   8  -1   -0.36    0.68 
  -2   8   1    0.53    0.65 
   2  -8  -1    0.65    0.56 
   2  -8  -1    0.24    0.26 
   2  -8  -1    0.70    0.32 
  -2  -8   1    0.13    0.50 
   0   8  -1   52.48    2.59 
   0   8   1   46.29    2.51 
   0   8  -1   48.22    1.41 
   0  -8   1   47.57    1.42 
   0  -8  -1   46.42    2.22 
   0  -8   1   50.04    2.10 
   2   8  -3   44.91    1.39 
  -2   8   3   48.05    2.52 
   2   8  -3   44.56    2.47 
   2  -8  -3   43.98    2.25 
  -2  -8   3   42.64    1.37 
   2  -8  -3   44.12    1.55 
   2  -8  -3   45.57    1.63 
  -2  -8   3   45.47    1.89 
   4   8  -5    2.80    1.00 
   4   8  -5    2.14    0.44 
  -4   8   5    3.52    0.97 
   4  -8  -5    2.63    0.58 
  -4  -8   5    2.56    0.55 
  -4  -8   5    2.78    1.02 
   4  -8  -5    2.43    0.91 
   6   8  -7   41.46    1.81 
  -6   8   7   45.15    2.55 
   6   8  -7   42.62    2.68 
   6  -8  -7   49.95    2.64 
  -6  -8   7   45.88    2.76 
   6  -8  -7   43.33    2.07 
   8   8  -9    8.04    1.03 
  -8   8   9    9.32    1.44 
   8   8  -9    8.49    1.45 
   8  -8  -9    8.18    1.17 
  -8  -8   9    8.43    1.50 
   8  -8  -9   10.58    1.59 
  10   8 -11    2.69    0.86 
 -10   8  11    6.39    1.31 
  10   8 -11    4.07    1.19 
  10  -8 -11    2.62    0.95 
  10  -8 -11    2.74    1.24 
 -10  -8  11    3.84    1.18 
 -12   8  13    2.02    1.16 
  12   8 -13    3.03    1.19 
  12  -8 -13    2.02    1.17 
 -12  -8  13    3.16    1.28 
  12  -8 -13    2.91    1.15 
 -14   8  15    5.90    1.47 
  14  -8 -15    7.18    1.77 
  14  -8 -15    6.66    1.53 
 -14  -8  15    9.06    2.07 
 -16   8  17    2.01    1.21 
  16  -8 -17    5.35    1.79 
 -16  -8  17    4.70    1.67 
  16  -8 -17    3.15    1.48 
  18  -8 -19    0.90    1.45 
  19  -9 -18    3.78    1.65 
  17   9 -16   -1.39    1.37 
  17  -9 -16   -1.31    1.34 
  17  -9 -16   -0.45    1.18 
 -17  -9  16   -0.79    1.46 
 -15   9  14    1.64    1.11 
  15   9 -14   -1.27    1.28 
  15  -9 -14    1.39    1.28 
  15  -9 -14    1.49    1.32 
 -15  -9  14   -0.65    1.39 
 -13   9  12   -0.13    0.89 
  13   9 -12    1.72    1.41 
  13  -9 -12    0.52    0.90 
  13  -9 -12    2.85    1.38 
 -13  -9  12    1.39    1.34 
 -11   9  10    4.27    1.14 
  11   9 -10    2.05    1.08 
  11  -9 -10    3.08    1.12 
 -11  -9  10    2.58    1.14 
  11  -9 -10   -0.12    0.86 
  -9   9   8    1.63    0.94 
   9   9  -8    0.96    1.16 
   9  -9  -8    0.71    0.98 
  -9  -9   8    0.70    1.08 
   9  -9  -8    1.18    0.77 
   7   9  -6   26.17    2.27 
  -7   9   6   22.19    1.87 
  -7  -9   6   21.20    2.29 
   7  -9  -6   20.11    1.87 
   7  -9  -6   24.39    1.52 
   5   9  -4   -0.84    0.85 
  -5   9   4    1.12    0.82 
   5  -9  -4    0.75    0.52 
  -5  -9   4    1.98    0.69 
   5  -9  -4    2.39    0.91 
  -3   9   2    1.79    0.89 
   3   9  -2    2.47    0.89 
   3  -9  -2    1.76    0.76 
  -3  -9   2    1.94    0.72 
   1   9   0    7.78    1.41 
  -1   9   0    9.65    1.46 
  -1  -9   0    9.73    1.19 
   1  -9   0    7.14    1.03 
  -1   9   2    3.29    1.13 
   1   9  -2    4.36    1.00 
  -1  -9   2    3.91    0.79 
   1  -9  -2    4.11    1.04 
   3   9  -4   11.78    1.65 
  -3   9   4    9.63    1.50 
  -3  -9   4    8.82    0.96 
   3  -9  -4    9.76    1.36 
  -5   9   6    5.46    1.20 
   5   9  -6    4.02    1.26 
   5  -9  -6    3.83    0.76 
  -5  -9   6    4.76    1.31 
   5  -9  -6    5.74    1.25 
  -7   9   8   -0.82    0.76 
   7   9  -8    0.62    0.82 
  -7  -9   8   -1.46    0.92 
   7  -9  -8    0.12    0.94 
   7  -9  -8   -0.72    0.60 
   9   9 -10   -0.82    1.00 
  -9   9  10    0.45    0.89 
   9  -9 -10    2.70    1.21 
  -9  -9  10   -1.32    0.95 
   9  -9 -10    0.35    0.68 
  11   9 -12    3.31    1.27 
 -11   9  12    1.47    1.07 
  11  -9 -12    0.90    0.90 
 -11  -9  12    2.27    1.16 
  11  -9 -12    1.54    1.26 
 -13   9  14    8.79    1.68 
  13   9 -14    6.69    1.69 
  13  -9 -14    7.63    1.51 
 -13  -9  14    8.15    2.04 
  13  -9 -14    4.28    1.65 
  15   9 -16    1.23    1.26 
 -15   9  16    1.13    1.24 
  15  -9 -16    1.12    1.62 
  15  -9 -16    0.19    1.05 
 -15  -9  16    1.47    1.25 
  17  -9 -18    0.20    1.31 
  16  10 -15    1.55    1.69 
  16 -10 -15    0.64    1.56 
 -16 -10  15   -1.07    1.51 
 -14  10  13   12.68    2.04 
  14  10 -13   11.85    2.31 
 -14 -10  13    9.01    2.13 
  14 -10 -13   10.07    2.08 
 -12  10  11    4.51    1.30 
  12  10 -11    8.13    1.92 
  12 -10 -11    6.08    1.65 
 -12 -10  11    4.06    1.72 
 -10  10   9    1.62    1.03 
  10  10  -9    1.06    1.39 
 -10 -10   9    2.02    1.44 
  10 -10  -9    5.80    1.47 
  -8  10   7   -0.41    0.81 
   8  10  -7    0.24    0.88 
  -8 -10   7   -0.67    0.73 
   8 -10  -7    1.37    1.09 
   6  10  -5   -0.49    1.00 
  -6  10   5    0.42    1.03 
   6 -10  -5    2.41    1.01 
  -4  10   3    5.09    1.28 
   4  10  -3    2.91    1.28 
  -4 -10   3    5.23    0.94 
   4 -10  -3    7.22    1.23 
   2  10  -1   12.16    1.65 
  -2  10   1   10.48    1.58 
   2 -10  -1   15.68    1.44 
  -2 -10   1   14.51    1.44 
   0  10  -1   72.63    3.58 
   0  10   1   73.39    3.61 
   0 -10   1   68.78    2.93 
   0 -10  -1   74.14    3.17 
  -2  10   3    2.74    1.17 
   2  10  -3    2.59    1.15 
   2 -10  -3    3.56    1.04 
  -2 -10   3    1.06    0.65 
   4  10  -5    1.36    0.91 
  -4  10   5    0.44    0.96 
   4 -10  -5    0.70    0.89 
  -6  10   7   24.22    2.16 
   6  10  -7   21.35    2.33 
  -6 -10   7   23.64    2.48 
   6 -10  -7   22.88    2.13 
   8  10  -9   -0.65    0.77 
  -8  10   9    0.02    0.96 
  -8 -10   9   -0.59    1.06 
   8 -10  -9    0.32    1.03 
  10  10 -11    6.96    1.58 
 -10  10  11    5.41    1.45 
  10 -10 -11    7.76    1.71 
 -10 -10  11    7.31    1.68 
 -12  10  13   -1.59    0.93 
  12  10 -13    0.02    1.34 
 -12 -10  13    0.08    1.34 
  12 -10 -13    0.91    1.05 
  14  10 -15    3.04    1.83 
 -14  10  15    1.22    1.44 
  14 -10 -15    0.06    1.42 
 -14 -10  15   -0.01    1.43 
  15  11 -14    2.99    1.91 
 -15 -11  14    4.17    1.87 
  13  11 -12   18.54    2.86 
  13 -11 -12   16.45    2.49 
 -13 -11  12   25.25    3.13 
 -11  11  10    1.80    1.14 
  11  11 -10    2.54    1.25 
  11 -11 -10    4.05    1.50 
 -11 -11  10    6.66    1.64 
   9  11  -8    3.75    1.60 
  -9  11   8    1.85    1.10 
   9 -11  -8    1.24    1.20 
  -9 -11   8    2.19    1.47 
  -7  11   6   14.39    1.89 
   7  11  -6   17.70    2.40 
   7 -11  -6   17.81    2.10 
  -5  11   4    9.13    1.61 
   5  11  -4    7.92    1.77 
   5 -11  -4    5.94    1.34 
   3  11  -2    6.29    1.43 
  -3  11   2    8.60    1.62 
   3 -11  -2    5.81    1.22 
  -3 -11   2    6.43    1.27 
   1  11   0    2.36    1.20 
  -1  11   0   -0.86    0.90 
   1 -11   0   -0.90    0.72 
  -1 -11   0    1.07    0.84 
  -1  11   2    9.62    1.72 
   1  11  -2   11.46    1.81 
   1 -11  -2   11.30    1.51 
  -3  11   4   16.52    2.05 
   3  11  -4   16.25    2.14 
   3 -11  -4   15.35    1.82 
   5  11  -6   -0.50    0.81 
  -5  11   6    1.50    1.13 
   5 -11  -6    1.02    1.05 
  -7  11   8    5.21    1.44 
   7  11  -8    2.13    1.43 
  -7 -11   8    4.36    1.57 
   7 -11  -8    5.62    1.51 
  -9  11  10    1.08    1.13 
   9  11 -10   -1.18    1.27 
  -9 -11  10   -0.01    1.31 
   9 -11 -10    0.95    1.21 
  11  11 -12    0.31    1.51 
 -11  11  12    0.32    1.16 
  11 -11 -12    0.66    1.40 
 -11 -11  12   -1.44    1.32 
 -13  11  14    3.32    1.49 
  13  11 -14    1.37    1.72 
 -13 -11  14    4.37    2.00 
  13 -11 -14    0.41    1.47 
  12  12 -11    1.89    1.47 
  12 -12 -11    3.09    1.62 
 -12 -12  11   -0.80    1.46 
  10  12  -9   10.99    2.12 
 -10  12   9    8.49    1.76 
  10 -12  -9    9.01    1.91 
   8  12  -7    4.21    1.67 
  -8  12   7    4.60    1.41 
   8 -12  -7    3.25    1.38 
   6  12  -5   13.01    2.21 
  -6  12   5   10.20    1.81 
   6 -12  -5    8.47    1.71 
   4  12  -3    2.89    1.50 
  -4  12   3    5.25    1.48 
   4 -12  -3    8.00    1.47 
  -2  12   1    0.63    0.90 
   2  12  -1   -1.88    0.99 
   2 -12  -1   -0.27    0.93 
   0  12   1   10.97    1.94 
   0  12  -1   14.89    2.10 
   0 -12  -1   15.32    1.77 
   2  12  -3   16.65    2.26 
  -2  12   3   12.70    2.02 
   2 -12  -3   17.58    2.05 
   4  12  -5    7.80    1.87 
  -4  12   5    6.28    1.63 
   4 -12  -5    6.39    1.58 
  -6  12   7    3.60    1.43 
   6  12  -7    1.53    1.16 
   6 -12  -7    6.05    1.57 
  -8  12   9   -0.25    1.15 
   8  12  -9   -1.05    1.37 
   8 -12  -9   -0.89    1.13 
  -8 -12   9    2.04    1.57 
 -10  12  11   -1.17    1.09 
  10  12 -11   -0.13    1.56 
 -10 -12  11   -1.88    1.42 
  10 -12 -11   -0.84    1.26 
  12  12 -13    1.38    1.46 
 -12  12  13   -0.35    1.42 
 -12 -12  13    0.73    1.34 
  11  13 -10    2.69    2.00 
  11 -13 -10   -2.89    1.16 
   9  13  -8   -0.12    1.59 
  -9  13   8    0.05    1.12 
   9 -13  -8   -1.23    1.42 
   7  13  -6    1.17    1.63 
  -7  13   6    3.19    1.50 
   7 -13  -6    0.59    1.21 
   5  13  -4    0.95    1.53 
  -5  13   4   -0.42    1.15 
   5 -13  -4   -0.26    1.00 
  -3  13   2    3.09    1.39 
   3  13  -2   -0.35    1.37 
  -1  13   0    1.86    1.39 
   1  13   0    2.00    1.48 
  -1  13   2    0.55    1.35 
   1  13  -2    0.47    1.27 
  -3  13   4    7.61    1.81 
   3  13  -4   11.30    1.96 
   3 -13  -4    7.30    1.60 
   5  13  -6    2.17    1.70 
  -5  13   6    0.85    1.26 
   5 -13  -6    3.45    1.54 
   7  13  -8    1.32    1.67 
  -7  13   8    3.34    1.46 
   7 -13  -8    2.49    1.49 
  -9  13  10   -0.17    1.27 
   9  13 -10   -2.23    1.44 
   9 -13 -10   -3.61    1.10 
  10 -14  -9    0.50    1.47 
   8  14  -7    1.44    1.85 
  -8  14   7    2.53    2.49 
   8 -14  -7    0.66    1.35 
   6  14  -5   -0.05    1.66 
  -6  14   5    0.17    1.21 
   4  14  -3    5.70    1.95 
  -4  14   3    0.61    1.35 
   2  14  -1    0.89    1.45 
  -2  14   1    3.68    1.58 
   0  14  -1   -0.97    1.31 
   0  14   1   -1.46    1.22 
   2  14  -3    1.61    1.56 
  -2  14   3    1.91    1.48 
  -4  14   5   -0.93    1.26 
   4  14  -5    1.66    1.65 
   4 -14  -5    1.21    1.44 
   6  14  -7    1.49    1.71 
  -6  14   7    1.45    1.54 
   6 -14  -7    0.74    1.34 
  -8  14   9    1.19    1.54 
   8 -14  -9    2.27    1.60 
  -5  15   4   -1.15    1.56 
  -3  15   2    0.46    1.49 
   3  15  -2    0.97    1.72 
  -1  15   0    2.40    1.57 
   1  15   0    0.71    1.67 
   1  15  -2    2.42    1.79 
  -1  15   2    2.86    1.71 
   3  15  -4    2.57    1.94 
  -3  15   4    0.22    1.47 
  -5  15   6    3.17    1.76 
 -24   0  22   -0.33    1.40 
  22   0 -20    1.50    1.38 
 -22   0  20   -0.70    1.16 
  22   0 -20    3.91    1.83 
  20   0 -18    9.40    2.03 
 -20   0  18    8.83    1.68 
  20   0 -18   12.35    1.74 
  18   0 -16   16.81    1.87 
 -18   0  16   17.27    2.02 
  18   0 -16   18.52    2.29 
 -16   0  14    1.09    0.83 
  16   0 -14    1.20    0.85 
  16   0 -14    1.58    1.07 
  14   0 -12    5.30    1.07 
  14   0 -12    3.80    0.91 
 -14   0  12    2.58    0.86 
  12   0 -10  112.19    4.16 
 -12   0  10  112.03    3.93 
 -12   0  10  109.28    4.12 
  12   0 -10  103.87    3.77 
  10   0  -8   71.82    2.70 
  10   0  -8   72.56    2.90 
 -10   0   8   76.00    2.80 
 -10   0   8   77.52    2.93 
   8   0  -6    1.55    0.53 
   8   0  -6    1.35    0.45 
  -8   0   6    2.24    0.58 
  -8   0   6    0.78    0.41 
   6   0  -4  576.72   14.83 
  -6   0   4  577.42   14.85 
   6   0  -4  581.64   15.00 
  -6   0   4  570.68   14.80 
   6   0  -4  560.18   14.84 
  -6   0   4  562.68   14.98 
   6   0  -4  566.61   14.86 
   4   0  -2  166.35    4.62 
   4   0  -2  169.27    4.61 
   4   0  -2  172.37    4.51 
  -4   0   2  164.15    4.67 
  -4   0   2  167.37    4.62 
  -4   0   2  174.16    4.60 
  -4   0   2  166.68    4.49 
   4   0  -2  170.54    4.68 
   2   0   0   25.13    0.86 
  -2   0   0   24.73    0.86 
  -2   0   0   24.57    0.72 
   2   0   0   25.34    0.87 
  -2   0   0   24.05    0.86 
   2   0   0   23.44    0.71 
   0   0   2   48.64    1.54 
   0   0   2   50.93    1.47 
   0   0  -2   47.44    1.46 
   0   0   2   52.63    1.54 
   0   0  -2   49.82    1.53 
   2   0  -4  107.08    3.19 
  -2   0   4  104.21    3.16 
  -2   0   4  106.06    3.23 
   2   0  -4  107.91    3.04 
  -2   0   4  109.14    3.03 
   2   0  -4  111.29    3.25 
  -4   0   6   87.99    2.62 
   4   0  -6   84.11    2.61 
   4   0  -6   83.88    2.80 
  -4   0   6   79.69    2.83 
   6   0  -8  232.11    6.78 
   6   0  -8  225.74    6.44 
  -6   0   8  232.87    6.83 
   8   0 -10  107.86    3.80 
  -8   0  10  101.08    3.72 
   8   0 -10   96.18    3.35 
  10   0 -12   84.73    3.14 
 -10   0  12   79.76    3.47 
  10   0 -12   82.42    3.44 
 -12   0  14    5.69    1.24 
  12   0 -14    5.63    1.27 
  12   0 -14    5.22    0.98 
  14   0 -16    5.65    1.45 
  14   0 -16    4.70    1.06 
 -14   0  16    4.75    1.32 
  16   0 -18   70.78    4.01 
 -16   0  18   80.08    4.07 
  16   0 -18   75.46    3.49 
  18   0 -20    1.11    1.47 
 -18   0  20    0.39    1.28 
  18   0 -20    4.02    1.24 
  20   0 -22    1.19    1.70 
 -20   0  22   -0.19    1.39 
 -23   1  21    2.37    1.41 
  23   1 -21   -0.99    1.55 
  23  -1 -21   -1.86    1.46 
  23  -1 -21   -1.71    1.34 
 -23  -1  21    0.11    1.35 
 -21   1  19    5.98    1.56 
  21   1 -19    4.77    1.85 
  21   1 -19    4.85    1.45 
  21  -1 -19    5.54    1.50 
 -21  -1  19    7.98    1.83 
  21  -1 -19    6.45    1.95 
 -19   1  17    2.72    1.21 
  19   1 -17    2.10    1.40 
  19   1 -17    2.32    1.12 
  19  -1 -17    4.38    1.56 
  19  -1 -17    3.83    1.37 
 -19  -1  17    2.14    1.17 
  17   1 -15   -0.41    1.03 
  17   1 -15    1.73    0.86 
 -17   1  15   -1.15    0.71 
  17  -1 -15    0.02    0.80 
 -17  -1  15   -1.13    0.73 
  17  -1 -15   -0.84    0.78 
  15   1 -13    1.36    0.94 
 -15   1  13    0.92    0.88 
  15   1 -13    0.84    0.80 
  15  -1 -13    1.53    0.85 
 -15  -1  13    0.57    0.78 
  15  -1 -13   -0.94    0.80 
 -13   1  11   44.65    2.23 
  13   1 -11   46.50    2.16 
  13   1 -11   42.21    2.29 
 -13   1  11   43.01    2.35 
 -13  -1  11   38.04    2.17 
  13  -1 -11   39.73    2.28 
  13  -1 -11   44.39    2.23 
  11   1  -9    1.81    0.72 
  11   1  -9    1.15    0.52 
 -11   1   9    0.72    0.54 
 -11   1   9    1.73    0.72 
  11  -1  -9    2.01    0.64 
 -11  -1   9    2.05    0.71 
  11  -1  -9    1.15    0.67 
 -11  -1   9    1.83    0.72 
   9   1  -7   10.07    0.83 
  -9   1   7    9.52    1.10 
   9   1  -7   10.95    1.01 
  -9   1   7    8.72    0.81 
   9  -1  -7   13.16    1.10 
  -9  -1   7   11.53    0.96 
  -9  -1   7   10.57    0.99 
   9  -1  -7   11.23    0.96 
   7   1  -5  300.50    7.99 
  -7   1   5  293.98    7.98 
   7   1  -5  298.07    8.17 
  -7   1   5  285.22    8.21 
   7  -1  -5  290.23    8.08 
  -7  -1   5  289.98    8.15 
  -7  -1   5  305.96    8.15 
  -7  -1   5  302.69    8.02 
   7  -1  -5  287.55    8.22 
   5   1  -3   55.45    1.82 
   5   1  -3   56.83    1.90 
  -5   1   3   56.69    1.89 
  -5   1   3   53.91    1.96 
   5   1  -3   54.32    1.87 
  -5   1   3   56.04    1.74 
   5   1  -3   58.48    1.89 
   5   1  -3   58.22    1.91 
  -5  -1   3   56.51    1.89 
   5  -1  -3   54.37    1.74 
  -5  -1   3   58.25    1.92 
   5  -1  -3   56.68    1.91 
  -5  -1   3   57.70    1.87 
  -3   1   1    9.95    0.52 
   3   1  -1    9.92    0.53 
  -3   1   1    9.71    0.36 
  -3   1   1    9.55    0.57 
   3   1  -1   10.66    0.51 
   3   1  -1    9.45    0.52 
   3   1  -1   10.95    0.57 
  -3  -1   1   10.16    0.50 
   3  -1  -1    9.69    0.52 
  -3  -1   1   10.91    0.57 
  -3  -1   1    9.92    0.50 
  -3  -1   1    9.70    0.52 
   3  -1  -1    9.93    0.57 
   3  -1  -1    8.53    0.51 
   3  -1  -1    9.43    0.36 
  -1   1  -1   21.93    0.73 
   1   1   1   22.83    0.85 
   1   1   1   22.33    0.84 
  -1   1  -1   21.30    0.82 
   1   1   1   21.38    0.76 
  -1   1  -1   23.82    0.77 
   1  -1   1   22.88    0.82 
   1  -1   1   23.23    0.72 
  -1  -1  -1   21.46    0.75 
  -1  -1  -1   23.39    0.86 
  -1  -1  -1   23.05    0.86 
   1  -1   1   22.93    0.74 
   1   1  -3   95.67    2.57 
   1   1  -3   91.46    2.81 
  -1   1   3  100.90    2.82 
  -1   1   3   95.74    2.90 
   1   1  -3   95.07    2.87 
  -1   1   3   99.45    2.82 
   1  -1  -3   99.94    2.82 
   1  -1  -3   98.27    2.88 
  -1  -1   3   94.91    2.87 
   1  -1  -3   94.62    2.81 
  -1  -1   3   99.95    2.57 
  -1  -1   3   98.50    2.83 
   3   1  -5  235.02    6.26 
   3   1  -5  245.06    6.60 
  -3   1   5  235.43    6.67 
  -3   1   5  243.98    6.52 
  -3  -1   5  247.70    6.27 
  -3  -1   5  238.32    6.68 
   3  -1  -5  233.91    6.52 
   3  -1  -5  225.11    6.56 
   5   1  -7    9.49    0.64 
  -5   1   7   11.22    0.95 
   5   1  -7    8.36    0.82 
   5  -1  -7    7.86    0.75 
  -5  -1   7    9.00    0.98 
   5  -1  -7   10.33    0.80 
  -5  -1   7    7.94    0.56 
   7   1  -9   71.87    2.51 
   7   1  -9   72.91    2.85 
  -7   1   9   78.97    2.96 
   7  -1  -9   76.93    2.96 
  -7  -1   9   76.18    3.00 
   7  -1  -9   74.13    2.73 
   9   1 -11   37.40    2.12 
   9   1 -11   43.48    1.84 
  -9   1  11   40.93    2.22 
   9  -1 -11   41.44    2.23 
   9  -1 -11   40.00    1.98 
  -9  -1  11   41.16    2.25 
 -11   1  13    0.90    0.79 
  11   1 -13    2.27    0.64 
  11   1 -13    1.71    0.90 
 -11  -1  13    4.01    1.06 
  11  -1 -13    1.21    0.71 
  11  -1 -13    1.55    0.91 
  13   1 -15    1.25    0.68 
 -13   1  15   -0.09    0.88 
  13   1 -15    0.16    0.91 
 -13  -1  15    0.41    0.94 
  13  -1 -15    0.53    0.97 
  13  -1 -15    0.74    0.79 
 -15   1  17    1.82    1.21 
  15   1 -17    0.41    0.85 
  15   1 -17    1.61    0.92 
  15  -1 -17    1.00    0.93 
 -15  -1  17    0.86    1.09 
  15  -1 -17    0.60    1.15 
  17   1 -19    1.23    1.34 
 -17   1  19   -0.30    1.11 
 -17  -1  19    2.91    1.45 
  17  -1 -19    4.27    1.56 
  17  -1 -19    2.56    1.18 
 -19   1  21    1.27    1.40 
  19   1 -21   -0.29    1.51 
  19  -1 -21    2.43    1.40 
 -19  -1  21    2.97    1.31 
  19  -1 -21    1.49    1.64 
 -21   1  23    2.18    1.63 
 -21  -1  23    1.97    1.68 
 -24  -2  22   -0.09    1.44 
  24  -2 -22   -1.81    1.28 
  22   2 -20    1.71    1.59 
 -22   2  20    2.25    1.31 
  22  -2 -20   -2.08    1.32 
  22  -2 -20   -0.35    1.20 
 -22  -2  20   -1.91    1.13 
  20   2 -18    1.27    1.41 
 -20   2  18    0.39    1.05 
 -20  -2  18   -0.16    1.09 
  20  -2 -18    0.30    1.31 
  20  -2 -18    0.29    1.08 
 -18   2  16    4.64    1.25 
  18   2 -16    4.15    1.43 
  18   2 -16    2.63    1.01 
  18  -2 -16    2.66    1.13 
  18  -2 -16    3.53    1.23 
 -18  -2  16    3.24    1.30 
 -16   2  14   13.38    1.65 
  16   2 -14   11.68    1.38 
  16   2 -14   10.27    1.64 
  16  -2 -14   12.36    1.78 
  16  -2 -14   14.67    1.76 
 -16  -2  14   13.68    1.74 
  14   2 -12    8.72    1.08 
  14   2 -12    8.99    1.38 
 -14   2  12   11.14    1.35 
  14  -2 -12    6.77    1.18 
 -14  -2  12    6.75    1.23 
  14  -2 -12    6.26    1.16 
 -12   2  10    0.52    0.62 
  12   2 -10    0.19    0.45 
 -12   2  10    0.03    0.54 
  12   2 -10   -1.19    0.51 
 -12  -2  10   -0.47    0.59 
  12  -2 -10   -0.47    0.45 
  12  -2 -10    0.38    0.64 
  10   2  -8  211.75    5.95 
 -10   2   8  203.43    6.38 
  10   2  -8  206.79    6.27 
 -10   2   8  203.66    6.09 
  10  -2  -8  195.67    6.17 
 -10  -2   8  205.31    6.31 
  10  -2  -8  206.27    6.39 
  -8   2   6   19.14    1.27 
   8   2  -6   19.76    1.04 
  -8   2   6   19.91    1.11 
   8   2  -6   19.28    1.17 
  -8  -2   6   18.50    1.04 
  -8  -2   6   19.45    1.17 
   8  -2  -6   19.90    1.28 
   8  -2  -6   21.14    1.24 
  -8  -2   6   21.23    1.26 
   6   2  -4   53.09    1.84 
   6   2  -4   51.44    1.76 
  -6   2   4   47.86    1.94 
   6   2  -4   48.50    1.81 
  -6   2   4   50.83    1.76 
   6  -2  -4   51.18    1.76 
  -6  -2   4   51.43    1.79 
   6  -2  -4   49.65    1.88 
  -6  -2   4   56.14    1.89 
  -6  -2   4   50.79    1.96 
   4   2  -2  217.08    5.74 
   4   2  -2  215.37    5.83 
  -4   2   2  213.71    5.70 
  -4   2   2  215.16    5.91 
  -4   2   2  219.80    5.87 
   4   2  -2  213.35    5.94 
  -4  -2   2  209.89    5.82 
   4  -2  -2  220.38    5.93 
   4  -2  -2  213.56    5.87 
   4  -2  -2  212.16    5.69 
  -4  -2   2  214.79    5.73 
  -4  -2   2  212.91    5.95 
  -2   2   0   80.19    2.32 
  -2   2   0   83.19    2.26 
   2   2   0   78.08    2.34 
   2   2   0   76.50    2.11 
  -2   2   0   77.85    2.24 
   2   2   0   76.08    2.41 
  -2   2   0   76.25    2.23 
   2  -2   0   78.85    2.25 
  -2  -2   0   75.27    2.11 
   2  -2   0   77.53    2.22 
  -2  -2   0   77.53    2.40 
   2  -2   0   79.88    2.30 
   2  -2   0   77.28    2.23 
  -2  -2   0   75.18    2.34 
   0   2   2   38.47    1.22 
   0   2   2   39.52    1.39 
   0   2  -2   37.12    1.37 
   0   2   2   40.38    1.46 
   0   2  -2   38.90    1.30 
   0   2  -2   38.34    1.07 
   0  -2   2   38.04    1.07 
   0  -2  -2   37.85    1.41 
   0  -2  -2   37.40    1.39 
   0  -2   2   38.36    1.39 
   0  -2   2   39.16    1.28 
   0  -2   2   37.48    1.06 
   0  -2  -2   37.32    1.21 
   2   2  -4    4.74    0.21 
   2   2  -4    5.04    0.21 
   2   2  -4    4.82    0.53 
  -2   2   4    4.33    0.59 
  -2   2   4    5.35    0.55 
  -2  -2   4    5.10    0.64 
   2  -2  -4    4.57    0.55 
  -2  -2   4    4.78    0.52 
   2  -2  -4    4.48    0.51 
  -2  -2   4    4.56    0.20 
  -4   2   6   50.44    2.01 
   4   2  -6   49.21    1.92 
   4   2  -6   50.66    1.53 
  -4  -2   6   50.94    2.08 
   4  -2  -6   48.44    1.94 
   4  -2  -6   49.32    1.92 
  -4  -2   6   50.64    1.52 
   6   2  -8    4.34    0.48 
  -6   2   8    4.29    0.80 
   6   2  -8    5.61    0.82 
  -6  -2   8    4.62    0.85 
  -6  -2   8    4.61    0.49 
   6  -2  -8    5.89    0.81 
   6  -2  -8    5.08    0.84 
  -8   2  10   28.27    1.76 
   8   2 -10   25.93    1.66 
   8   2 -10   27.41    1.28 
   8  -2 -10   27.40    1.75 
   8  -2 -10   29.82    1.66 
  -8  -2  10   26.38    1.76 
  10   2 -12   23.62    1.37 
 -10   2  12   26.31    1.87 
  10   2 -12   28.62    1.90 
  10  -2 -12   26.09    1.72 
 -10  -2  12   25.62    1.80 
  10  -2 -12   25.56    1.90 
 -12   2  14    0.78    0.79 
  12   2 -14    0.18    0.52 
  12   2 -14    1.03    0.72 
 -12  -2  14   -0.51    0.55 
  12  -2 -14   -0.76    0.64 
  12  -2 -14    1.48    0.94 
 -14   2  16    3.39    1.19 
  14   2 -16    0.02    0.68 
  14   2 -16    2.49    1.01 
  14  -2 -16    0.79    0.84 
  14  -2 -16    1.96    0.99 
 -14  -2  16    1.14    1.08 
 -16   2  18    1.31    0.89 
  16   2 -18    2.85    1.39 
  16  -2 -18    2.77    1.38 
  16  -2 -18    0.85    1.05 
 -16  -2  18    0.67    1.20 
 -18   2  20    1.24    1.23 
  18   2 -20    1.91    1.51 
  18  -2 -20    0.04    1.08 
  18  -2 -20   -0.98    1.33 
 -18  -2  20   -0.97    1.28 
  20   2 -22   -0.65    1.08 
 -20   2  22    1.32    1.39 
  20  -2 -22    0.94    1.50 
 -20  -2  22    1.29    1.22 
  20  -2 -22    0.11    1.25 
  23   3 -21    1.50    1.70 
  23  -3 -21    5.31    1.80 
 -23  -3  21    4.46    1.79 
 -21   3  19   13.03    1.97 
  21   3 -19   11.66    2.15 
 -21  -3  19    9.84    1.97 
  21  -3 -19   12.11    2.30 
  21  -3 -19   12.00    2.08 
  19   3 -17    0.38    0.90 
 -19   3  17    1.27    1.03 
  19  -3 -17    1.77    1.36 
  19  -3 -17    1.47    1.22 
 -19  -3  17    0.53    1.20 
  17   3 -15   17.14    1.58 
 -17   3  15   20.05    2.06 
  17   3 -15   19.95    2.24 
  17  -3 -15   15.56    1.90 
  17  -3 -15   15.35    2.00 
 -17  -3  15   18.71    2.11 
  15   3 -13    5.94    1.27 
  15   3 -13    4.44    0.92 
 -15   3  13    4.81    1.08 
  15  -3 -13    4.98    1.27 
  15  -3 -13    2.47    0.99 
 -15  -3  13    3.51    1.10 
  13   3 -11    2.01    0.63 
 -13   3  11    2.23    0.97 
 -13   3  11    3.09    0.83 
  13   3 -11    1.70    0.79 
  13  -3 -11    2.37    0.89 
 -13  -3  11    2.64    0.82 
  13  -3 -11    2.79    0.97 
  11   3  -9   14.96    1.05 
 -11   3   9   16.48    1.45 
  11   3  -9   13.71    1.25 
 -11   3   9   16.23    1.20 
 -11  -3   9   13.11    1.44 
  11  -3  -9   11.57    1.29 
  11  -3  -9   12.68    1.44 
   9   3  -7    1.70    0.54 
   9   3  -7    1.28    0.42 
  -9   3   7    0.66    0.59 
  -9   3   7    0.80    0.44 
  -9  -3   7    2.18    0.69 
   9  -3  -7    1.14    0.60 
   9  -3  -7    1.34    0.60 
  -9  -3   7    1.25    0.42 
  -7   3   5   32.70    1.46 
   7   3  -5   34.55    1.46 
  -7   3   5   33.97    1.63 
   7   3  -5   35.07    1.48 
  -7  -3   5   33.17    1.40 
  -7  -3   5   33.09    1.70 
   7  -3  -5   34.84    1.64 
  -7  -3   5   34.27    1.49 
   7  -3  -5   35.93    1.64 
  -5   3   3    0.34    0.34 
  -5   3   3    0.19    0.25 
   5   3  -3    0.15    0.25 
   5   3  -3    0.19    0.39 
   5   3  -3    0.03    0.22 
   5   3  -3   -0.09    0.24 
   5  -3  -3   -0.10    0.25 
  -5  -3   3    0.27    0.31 
   5  -3  -3   -0.24    0.29 
  -5  -3   3   -0.09    0.23 
  -5  -3   3    0.44    0.34 
   3   3  -1   61.47    1.70 
  -3   3   1   61.97    1.99 
   3   3  -1   60.85    1.71 
   3   3  -1   58.67    2.15 
   3   3  -1   59.33    1.97 
  -3   3   1   58.09    1.95 
  -3   3   1   57.67    1.96 
  -3  -3   1   64.72    2.19 
   3  -3  -1   60.74    1.94 
  -3  -3   1   59.07    1.69 
  -3  -3   1   65.17    2.03 
   3  -3  -1   59.83    1.98 
   3  -3  -1   60.04    1.97 
  -1   3  -1   29.16    1.20 
  -1   3  -1   27.92    1.01 
  -1   3  -1   29.51    1.21 
   1   3   1   29.38    0.88 
   1   3   1   31.54    1.31 
  -1   3  -1   29.73    1.09 
   1   3   1   29.66    1.20 
   1  -3   1   29.49    1.07 
   1  -3   1   27.92    1.02 
  -1  -3  -1   29.55    0.89 
   1  -3   1   28.72    1.20 
  -1  -3  -1   27.30    1.20 
  -1   3   3  128.58    4.03 
  -1   3   3  132.56    3.71 
   1   3  -3  132.62    3.76 
   1   3  -3  132.16    3.43 
   1  -3  -3  134.72    3.73 
  -1  -3   3  133.46    3.44 
  -1  -3   3  132.99    4.03 
   1  -3  -3  133.34    3.97 
  -1  -3   3  134.34    3.74 
   3   3  -5    3.66    0.52 
  -3   3   5    4.51    0.66 
  -3  -3   5    3.15    0.64 
   3  -3  -5    4.17    0.65 
   3  -3  -5    3.37    0.52 
   5   3  -7   32.80    1.14 
   5   3  -7   33.88    1.11 
   5   3  -7   33.78    1.58 
  -5   3   7   35.55    1.77 
  -5  -3   7   34.13    1.81 
   5  -3  -7   34.55    1.64 
   5  -3  -7   34.29    1.70 
   7   3  -9   98.63    2.92 
   7   3  -9   97.27    2.87 
  -7   3   9  105.72    3.69 
   7   3  -9   92.56    3.43 
   7  -3  -9   95.51    3.51 
  -7  -3   9   89.81    2.85 
  -7  -3   9   98.91    3.73 
   7  -3  -9   98.22    3.54 
  -9   3  11    0.37    0.67 
   9   3 -11    1.54    0.73 
   9   3 -11    0.47    0.38 
   9  -3 -11    1.66    0.78 
   9  -3 -11    0.31    0.63 
  -9  -3  11   -0.03    0.67 
  11   3 -13   24.08    1.90 
 -11   3  13   25.16    1.96 
  11   3 -13   27.55    1.41 
  11  -3 -13   26.32    1.90 
  11  -3 -13   24.51    1.86 
 -11  -3  13   25.95    2.09 
  13   3 -15   19.78    2.07 
  13   3 -15   14.84    1.26 
 -13   3  15   15.68    1.90 
  13  -3 -15   19.47    1.97 
  13  -3 -15   14.67    1.89 
 -13  -3  15   19.12    2.06 
  15   3 -17    5.39    1.48 
 -15   3  17    3.46    1.25 
  15  -3 -17    0.52    1.02 
 -15  -3  17    0.93    1.24 
  15  -3 -17    4.78    1.49 
  17   3 -19    3.19    1.50 
 -17   3  19    4.16    1.46 
  17  -3 -19    4.55    1.65 
 -17  -3  19    2.72    1.48 
  17  -3 -19    2.90    1.35 
 -19   3  21    3.84    1.60 
  19   3 -21    3.94    1.77 
 -19  -3  21    4.97    1.83 
  19  -3 -21    7.27    1.76 
  19  -3 -21    5.47    1.99 
 -21   3  23    8.61    2.06 
  21  -3 -23    4.64    1.96 
  22   4 -20    9.65    2.24 
  22  -4 -20    7.16    1.93 
  22  -4 -20    6.52    2.15 
 -22  -4  20    7.78    2.00 
 -20   4  18    1.77    1.15 
  20   4 -18    0.41    1.25 
  20  -4 -18    3.44    1.47 
  20  -4 -18    3.53    1.66 
 -20  -4  18    3.22    1.45 
 -18   4  16    8.19    1.46 
  18   4 -16   11.06    1.85 
  18  -4 -16   13.45    2.11 
  18  -4 -16    8.80    1.68 
 -18  -4  16   11.64    1.90 
 -16   4  14   19.15    1.75 
  16   4 -14   20.97    2.17 
  16   4 -14   21.75    1.55 
 -16  -4  14   22.18    2.33 
  16  -4 -14   21.94    2.33 
  16  -4 -14   19.62    2.08 
  14   4 -12    1.62    0.64 
 -14   4  12    1.84    0.76 
  14   4 -12    1.72    0.90 
  14  -4 -12    1.75    0.99 
  14  -4 -12    1.62    0.96 
 -14  -4  12    2.19    1.05 
 -12   4  10  116.46    4.47 
  12   4 -10  121.79    4.32 
 -12   4  10  122.26    4.24 
  12   4 -10  123.07    3.89 
  12  -4 -10  118.62    4.51 
 -12  -4  10  117.65    4.57 
  12  -4 -10  118.03    4.43 
  10   4  -8    1.36    0.47 
 -10   4   8    1.50    0.73 
  10   4  -8    2.41    0.64 
 -10   4   8    1.82    0.60 
 -10  -4   8    1.71    0.49 
  10  -4  -8    2.51    0.78 
  10  -4  -8    2.78    0.78 
 -10  -4   8    1.50    0.76 
  -8   4   6   25.00    1.35 
   8   4  -6   22.33    1.24 
  -8   4   6   22.05    1.40 
   8  -4  -6   22.82    1.40 
  -8  -4   6   22.62    1.55 
   8  -4  -6   22.74    1.38 
  -8  -4   6   23.81    1.18 
  -6   4   4  277.88    7.73 
   6   4  -4  269.71    7.49 
  -6   4   4  271.69    7.61 
   6   4  -4  277.64    7.45 
   6   4  -4  277.41    7.96 
   6   4  -4  272.76    7.41 
  -6  -4   4  273.48    7.52 
   6  -4  -4  278.85    7.80 
  -6  -4   4  273.71    7.97 
   4   4  -2   22.44    1.07 
   4   4  -2   23.14    0.84 
  -4   4   2   25.82    1.19 
   4   4  -2   23.78    0.86 
  -4   4   2   25.57    1.17 
   4   4  -2   22.09    1.32 
  -4  -4   2   24.61    1.37 
  -4  -4   2   24.07    1.14 
   4  -4  -2   24.81    1.21 
  -2   4   0    0.41    0.28 
  -2   4   0    1.48    0.41 
   2   4   0    0.64    0.44 
  -2   4   0    0.55    0.30 
  -2  -4   0    1.83    0.41 
   2  -4   0    0.79    0.28 
   2  -4   0    0.79    0.30 
   0   4   2    0.32    0.18 
   0   4   2    0.26    0.42 
   0   4  -2   -0.07    0.18 
   0   4  -2   -0.19    0.22 
   0   4  -2   -0.30    0.33 
   0  -4   2    0.33    0.22 
   0  -4   2    0.24    0.22 
   0  -4   2    0.37    0.38 
   0  -4  -2    0.24    0.18 
   0  -4  -2    0.21    0.35 
   0  -4  -2   -0.11    0.17 
  -2   4   4  150.41    4.72 
   2   4  -4  151.52    4.34 
  -2   4   4  158.39    4.53 
   2   4  -4  151.01    3.94 
  -2  -4   4  152.37    4.76 
   2  -4  -4  153.21    4.65 
  -2  -4   4  155.83    4.34 
   2  -4  -4  151.58    4.34 
  -2  -4   4  147.86    3.97 
   4   4  -6   64.64    2.24 
   4   4  -6   58.12    1.57 
  -4   4   6   58.91    2.44 
   4  -4  -6   58.65    2.42 
   4  -4  -6   61.59    2.26 
  -4  -4   6   60.73    2.56 
   6   4  -8    1.50    0.25 
  -6   4   8    1.21    0.64 
   6   4  -8    1.72    0.30 
   6   4  -8    0.60    0.51 
   6  -4  -8    1.31    0.58 
   6  -4  -8    1.76    0.60 
  -6  -4   8    1.50    0.61 
   8   4 -10   63.81    2.03 
  -8   4  10   63.41    2.88 
   8   4 -10   63.21    2.70 
   8   4 -10   62.85    2.11 
  -8  -4  10   66.74    3.05 
   8  -4 -10   64.21    2.80 
   8  -4 -10   62.53    2.84 
 -10   4  12   -0.11    0.52 
  10   4 -12   -0.22    0.36 
  10   4 -12   -0.14    0.64 
 -10  -4  12    0.10    0.84 
  10  -4 -12    0.44    0.73 
  10  -4 -12   -0.66    0.66 
  12   4 -14    0.33    0.86 
 -12   4  14    0.69    0.86 
 -12  -4  14    0.03    0.71 
  12  -4 -14    0.62    0.89 
  12  -4 -14   -0.05    0.92 
  14   4 -16    0.01    0.97 
 -14   4  16    1.35    1.09 
 -14  -4  16   -0.84    1.04 
  14  -4 -16    1.55    1.16 
  14  -4 -16    0.92    0.82 
  16   4 -18    2.56    1.37 
 -16   4  18    0.63    1.15 
  16  -4 -18    5.82    1.60 
 -16  -4  18    3.05    1.49 
  16  -4 -18    2.96    1.34 
 -18   4  20    4.46    1.56 
  18   4 -20    3.24    1.55 
 -18  -4  20   -0.45    1.46 
  18  -4 -20    5.78    1.68 
  18  -4 -20    2.78    1.68 
 -20   4  22   -0.32    1.36 
  20   4 -22    1.82    1.67 
 -20  -4  22   -0.04    1.51 
  20  -4 -22   -0.06    1.46 
  23   5 -21    0.01    1.53 
 -23  -5  21    0.19    1.80 
  21   5 -19   -0.78    1.20 
 -21  -5  19   -0.56    1.32 
  21  -5 -19   -0.34    1.52 
  21  -5 -19    1.14    1.50 
 -19   5  17    3.08    1.20 
  19   5 -17    1.77    1.39 
  19  -5 -17    1.87    1.17 
  19  -5 -17    1.20    1.45 
 -19  -5  17    1.59    1.40 
 -17   5  15   -1.39    0.74 
  17   5 -15    1.92    1.19 
  17  -5 -15    0.19    0.82 
 -17  -5  15   -0.38    1.08 
  17  -5 -15    0.91    1.11 
  15   5 -13   11.70    1.61 
 -15   5  13   11.78    1.53 
  15  -5 -13   12.71    1.78 
  15  -5 -13   11.64    1.69 
 -15  -5  13   13.52    1.77 
  13   5 -11    0.55    0.70 
 -13   5  11    0.75    0.87 
 -13   5  11   -0.07    0.62 
  13   5 -11    0.48    0.53 
  13  -5 -11    0.78    0.86 
 -13  -5  11   -0.13    0.88 
  13  -5 -11    1.34    0.91 
  11   5  -9   30.57    1.44 
 -11   5   9   32.72    1.95 
 -11   5   9   25.88    1.65 
  11   5  -9   26.12    1.62 
  11  -5  -9   25.66    1.76 
 -11  -5   9   26.27    1.41 
  11  -5  -9   27.64    1.86 
 -11  -5   9   24.60    1.84 
   9   5  -7   84.76    3.00 
   9   5  -7   84.64    2.80 
  -9   5   7   89.81    3.20 
   9   5  -7   80.29    3.39 
  -9   5   7   79.90    3.21 
   9  -5  -7   84.17    3.34 
  -9  -5   7   81.10    3.42 
  -9  -5   7   88.27    2.87 
   9  -5  -7   88.82    3.29 
   7   5  -5    0.66    0.51 
   7   5  -5    1.39    0.41 
  -7   5   5    2.08    0.55 
  -7   5   5    0.64    0.47 
   7  -5  -5    1.20    0.51 
  -7  -5   5    1.04    0.42 
   7  -5  -5    1.33    0.60 
  -7  -5   5    0.85    0.53 
  -5   5   3   42.43    1.88 
  -5   5   3   49.86    1.88 
   5   5  -3   46.24    1.50 
   5   5  -3   45.82    2.18 
   5   5  -3   43.75    1.47 
   5  -5  -3   48.77    1.99 
  -5  -5   3   44.32    1.78 
  -5  -5   3   46.22    2.18 
  -3   5   1   46.65    1.99 
  -3   5   1   47.72    1.73 
   3   5  -1   49.66    2.18 
   3  -5  -1   49.15    1.77 
  -3  -5   1   48.94    1.88 
   3  -5  -1   50.75    1.93 
   1   5   1   72.62    2.71 
  -1   5  -1   64.45    2.50 
  -1   5  -1   69.76    2.21 
  -1   5  -1   67.10    2.13 
   1  -5   1   60.81    2.45 
  -1  -5  -1   72.04    2.49 
   1  -5   1   65.91    2.22 
   1  -5   1   69.60    2.11 
   1   5  -3    3.88    0.74 
   1   5  -3    3.43    0.46 
  -1   5   3    3.08    0.64 
   1   5  -3    4.71    0.41 
  -1  -5   3    4.16    0.74 
   1  -5  -3    3.98    0.45 
   1  -5  -3    3.83    0.70 
   1  -5  -3    4.21    0.44 
  -1  -5   3    3.90    0.42 
  -1  -5   3    3.51    0.44 
   3   5  -5   55.41    1.98 
   3   5  -5   51.94    1.53 
  -3   5   5   55.03    2.34 
  -3  -5   5   55.43    1.58 
   3  -5  -5   55.35    2.35 
   3  -5  -5   56.20    2.03 
  -3  -5   5   55.89    2.42 
   5   5  -7   99.87    3.36 
  -5   5   7  102.59    3.75 
   5  -5  -7   99.19    3.68 
   5  -5  -7  102.80    3.49 
  -5  -5   7  106.42    3.90 
  -7   5   9    2.09    0.69 
   7   5  -9    3.89    0.34 
   7   5  -9    4.97    0.86 
   7   5  -9    3.95    0.37 
   7  -5  -9    5.18    1.03 
   7  -5  -9    2.82    0.81 
  -7  -5   9    3.60    0.90 
  -9   5  11    8.81    1.30 
   9   5 -11    7.65    0.60 
   9   5 -11    9.99    1.27 
   9  -5 -11    7.53    1.28 
   9  -5 -11   11.53    1.40 
  -9  -5  11   10.28    1.53 
  11   5 -13   12.19    1.53 
 -11   5  13   10.84    1.58 
  11  -5 -13   10.89    1.55 
 -11  -5  13   13.56    1.84 
  11  -5 -13   11.32    1.55 
  13   5 -15    4.17    1.20 
 -13   5  15    7.37    1.45 
 -13  -5  15    6.10    1.42 
  13  -5 -15    5.14    1.42 
  13  -5 -15    6.40    1.49 
  15   5 -17    4.95    1.39 
 -15   5  17    2.26    1.21 
  15  -5 -17    3.17    1.36 
 -15  -5  17    3.60    1.55 
  15  -5 -17    5.14    1.54 
  17   5 -19    4.92    1.68 
 -17   5  19    8.86    1.87 
  17  -5 -19    5.04    1.68 
  17  -5 -19    6.74    1.84 
 -17  -5  19    4.06    1.51 
 -19   5  21    4.42    1.63 
  19   5 -21    2.60    1.67 
 -19  -5  21    1.41    1.38 
  19  -5 -21   -1.41    1.41 
  19  -5 -21    0.26    1.54 
  22   6 -20    1.07    1.42 
 -22  -6  20    1.10    1.77 
  20   6 -18   10.83    2.00 
  20  -6 -18    8.34    1.93 
  20  -6 -18    9.79    2.14 
 -20  -6  18   10.52    2.20 
  18   6 -16    7.13    1.53 
 -18   6  16    5.86    1.32 
  18  -6 -16    8.61    1.83 
 -18  -6  16    7.29    1.86 
  18  -6 -16    6.32    1.70 
  16   6 -14    3.84    1.14 
 -16   6  14    7.11    1.45 
  16  -6 -14    5.40    1.51 
 -16  -6  14    4.98    1.54 
  16  -6 -14    6.87    1.59 
  14   6 -12   67.10    3.10 
 -14   6  12   66.92    3.14 
  14  -6 -12   71.32    3.56 
  14  -6 -12   63.88    3.35 
 -14  -6  12   73.30    3.62 
  12   6 -10   20.55    1.53 
 -12   6  10   20.42    1.66 
 -12   6  10   18.96    1.72 
  12   6 -10   18.60    1.18 
 -12  -6  10   18.96    1.22 
  12  -6 -10   14.09    1.72 
  12  -6 -10   19.27    1.71 
 -12  -6  10   17.21    1.97 
 -10   6   8   19.72    1.47 
  10   6  -8   19.59    1.14 
  10   6  -8   19.91    1.78 
  10   6  -8   22.43    1.37 
 -10   6   8   21.05    1.57 
 -10  -6   8   20.64    1.21 
  10  -6  -8   21.31    1.57 
  10  -6  -8   21.14    1.73 
 -10  -6   8   19.54    1.79 
  -8   6   6   19.40    1.35 
   8   6  -6   20.18    1.65 
  -8   6   6   20.86    1.45 
   8   6  -6   22.93    1.16 
   8  -6  -6   17.45    1.30 
   8  -6  -6   18.62    1.40 
  -8  -6   6   20.21    1.15 
  -8  -6   6   20.32    1.68 
  -6   6   4   22.24    1.30 
   6   6  -4   22.86    0.98 
   6   6  -4   21.32    1.54 
  -6   6   4   22.31    1.40 
   6   6  -4   22.25    0.97 
   6  -6  -4   22.38    1.30 
  -6  -6   4   20.71    1.52 
   6  -6  -4   22.91    1.47 
  -6  -6   4   22.18    1.23 
   4   6  -2    3.12    0.82 
  -4   6   2    2.76    0.68 
  -4   6   2    3.41    0.55 
  -4  -6   2    2.92    0.59 
   4  -6  -2    3.39    0.68 
   2   6   0    0.38    0.43 
  -2   6   0    1.04    0.53 
  -2   6   0    0.52    0.29 
   2  -6   0    0.78    0.33 
   2  -6   0   -0.13    0.38 
  -2  -6   0    0.17    0.40 
   0   6   2   44.03    2.10 
   0   6  -2   45.46    2.10 
   0   6  -2   44.90    1.55 
   0  -6   2   40.42    1.47 
   0  -6  -2   45.55    1.99 
   0  -6  -2   44.11    1.33 
   0  -6  -2   43.72    1.35 
   0  -6   2   40.54    2.02 
   0  -6   2   44.10    1.65 
   2   6  -4   10.44    0.76 
  -2   6   4   14.14    1.40 
   2   6  -4   13.14    0.65 
   2   6  -4   11.96    1.09 
   2  -6  -4   13.04    1.16 
  -2  -6   4   10.13    0.66 
  -2  -6   4   12.16    1.33 
  -2  -6   4   11.95    0.80 
   2  -6  -4   13.35    0.81 
   4   6  -6   56.33    2.68 
   4   6  -6   55.30    1.59 
   4   6  -6   56.82    2.12 
  -4   6   6   54.03    2.58 
   4  -6  -6   55.71    2.18 
   4  -6  -6   61.87    2.65 
  -4  -6   6   54.97    2.62 
  -4  -6   6   56.54    1.65 
   6   6  -8    5.22    0.81 
  -6   6   8    6.59    1.12 
   6  -6  -8    7.50    1.00 
  -6  -6   8    5.99    1.16 
   6  -6  -8    5.69    1.00 
  -8   6  10    0.66    0.79 
   8   6 -10    0.92    0.58 
   8  -6 -10    1.62    0.90 
  -8  -6  10    0.01    0.85 
   8  -6 -10    0.88    0.72 
  10   6 -12   21.03    1.65 
 -10   6  12   21.85    1.91 
  10  -6 -12   24.15    2.07 
  10  -6 -12   19.78    1.77 
 -10  -6  12   21.14    1.92 
 -12   6  14   -0.36    0.82 
  12   6 -14    0.84    0.86 
  12  -6 -14   -0.01    0.93 
 -12  -6  14    2.62    1.08 
  12  -6 -14   -0.13    0.95 
  14   6 -16    1.25    1.07 
 -14   6  16    0.69    1.06 
 -14  -6  16    0.63    1.25 
  14  -6 -16    0.25    1.14 
  14  -6 -16    1.23    1.14 
 -16   6  18    3.40    1.50 
  16   6 -18    3.88    1.41 
  16  -6 -18    3.53    1.58 
  16  -6 -18    4.42    1.58 
 -16  -6  18    3.32    1.75 
  18   6 -20    6.88    1.83 
 -18   6  20    5.49    1.69 
 -18  -6  20    8.92    2.21 
  18  -6 -20    6.97    1.94 
  18  -6 -20    5.79    1.85 
  20   6 -22   -0.68    1.41 
  21  -7 -19    1.83    1.69 
 -21  -7  19    1.30    1.63 
 -19  -7  17    0.97    1.48 
  19  -7 -17    0.68    1.50 
  19  -7 -17    0.53    1.35 
  17   7 -15    1.45    1.05 
 -17   7  15    2.07    1.10 
  17  -7 -15    3.70    1.27 
  17  -7 -15    4.28    1.48 
 -17  -7  15    2.93    1.59 
 -15   7  13    0.71    0.87 
  15   7 -13    0.90    1.20 
  15   7 -13    0.58    0.86 
  15  -7 -13    0.75    1.06 
  15  -7 -13    1.26    1.16 
 -15  -7  13   -1.56    1.04 
  13   7 -11    7.80    1.19 
  13   7 -11    9.29    1.67 
 -13   7  11   11.96    1.57 
 -13  -7  11   10.20    1.77 
  13  -7 -11   13.06    1.78 
  13  -7 -11   10.64    1.53 
 -11   7   9    7.21    1.28 
 -11   7   9   10.27    1.35 
  11   7  -9    7.35    1.04 
  11   7  -9    8.80    1.40 
  11   7  -9    8.48    0.88 
 -11  -7   9   10.05    1.52 
 -11  -7   9    8.75    0.93 
  11  -7  -9    7.19    1.27 
  11  -7  -9    7.19    1.19 
  -9   7   7    3.54    0.85 
   9   7  -7    1.23    0.77 
  -9   7   7    1.84    0.75 
   9   7  -7    3.23    0.64 
   9  -7  -7    3.34    0.97 
  -9  -7   7    2.23    0.89 
   9  -7  -7    3.39    0.83 
  -9  -7   7    2.54    0.63 
   7   7  -5   42.18    1.59 
   7   7  -5   41.53    2.47 
  -7   7   5   44.03    2.02 
  -7   7   5   42.29    2.14 
   7   7  -5   42.93    1.58 
   7  -7  -5   43.17    2.25 
  -7  -7   5   41.73    1.85 
   7  -7  -5   46.30    2.04 
  -7  -7   5   42.71    2.50 
   5   7  -3    1.37    0.75 
  -5   7   3    0.08    0.54 
  -5   7   3   -0.26    0.37 
   5  -7  -3    1.24    0.62 
  -5  -7   3   -0.31    0.41 
   5  -7  -3    0.76    0.43 
  -3   7   1   22.00    1.50 
   3   7  -1   22.22    1.57 
  -3   7   1   21.84    1.07 
  -3  -7   1   18.31    1.25 
   3  -7  -1   22.26    1.35 
  -1   7  -1   37.65    1.42 
   1   7   1   38.31    2.15 
  -1   7  -1   37.51    2.02 
   1  -7   1   40.55    1.72 
   1  -7   1   39.47    1.40 
  -1  -7  -1   37.97    1.89 
   1   7  -3    1.59    0.37 
  -1   7   3    2.19    0.82 
   1   7  -3    3.03    0.84 
   1  -7  -3    2.28    0.36 
  -1  -7   3    2.12    0.47 
   1  -7  -3    1.71    0.70 
   1  -7  -3    1.99    0.36 
  -1  -7   3    1.73    0.37 
  -1  -7   3    1.27    0.70 
  -3   7   5    7.34    1.20 
   3   7  -5    7.68    0.55 
   3   7  -5    7.65    1.24 
   3   7  -5   10.93    0.81 
   3  -7  -5    9.28    1.18 
   3  -7  -5    8.45    0.78 
  -3  -7   5   10.26    1.31 
  -3  -7   5    7.09    0.62 
   5   7  -7    8.34    1.36 
  -5   7   7    7.51    1.23 
   5   7  -7    9.66    0.45 
   5   7  -7   10.29    0.96 
   5  -7  -7    9.54    1.03 
  -5  -7   7   11.32    1.53 
   5  -7  -7   10.82    1.31 
  -5  -7   7    9.94    0.47 
  -7   7   9    1.41    0.84 
   7   7  -9    0.79    0.59 
   7  -7  -9    0.19    0.62 
   7  -7  -9    0.19    0.82 
  -7  -7   9    0.77    0.74 
   9   7 -11    5.41    1.03 
  -9   7  11    4.36    1.17 
   9  -7 -11    1.90    1.01 
  -9  -7  11    3.01    1.09 
   9  -7 -11    4.39    1.08 
  11   7 -13   10.39    1.50 
 -11   7  13   10.77    1.61 
  11  -7 -13   10.53    1.75 
 -11  -7  13    9.10    1.62 
  11  -7 -13   11.19    1.63 
 -13   7  15    1.76    1.14 
  13   7 -15    1.67    1.01 
  13  -7 -15    1.82    1.35 
  13  -7 -15    0.67    1.01 
 -13  -7  15    2.21    1.18 
  15   7 -17    0.08    1.20 
 -15   7  17   -0.79    1.01 
  15  -7 -17    0.51    1.39 
  15  -7 -17   -0.74    1.08 
 -15  -7  17   -0.22    1.35 
 -17   7  19    2.04    1.51 
  17   7 -19    1.07    1.29 
 -17  -7  19   -0.96    1.50 
  17  -7 -19    2.04    1.47 
  17  -7 -19    1.21    1.57 
  20   8 -18   -0.65    1.53 
 -20  -8  18    0.57    1.69 
  20  -8 -18   -0.14    1.46 
  18   8 -16    2.21    1.71 
 -18  -8  16    2.79    1.67 
  18  -8 -16    4.03    1.67 
  18  -8 -16    1.14    1.37 
 -16   8  14   -0.55    1.06 
  16   8 -14    1.21    1.37 
  16  -8 -14    1.20    1.12 
  16  -8 -14    0.32    0.99 
 -16  -8  14   -2.38    1.21 
  14   8 -12    0.48    1.19 
 -14   8  12    1.07    0.88 
  14  -8 -12    2.43    1.21 
 -14  -8  12    0.21    1.19 
  14  -8 -12    1.09    0.99 
  12   8 -10    4.27    1.37 
 -12   8  10    3.79    1.06 
 -12  -8  10    8.45    1.71 
  12  -8 -10    5.56    1.19 
  12  -8 -10    7.82    1.47 
  10   8  -8    5.74    1.25 
 -10   8   8    4.74    1.02 
 -10   8   8    5.06    1.06 
  10  -8  -8    5.47    1.13 
 -10  -8   8    5.16    1.21 
  10  -8  -8    5.37    1.25 
  -8   8   6   25.34    1.57 
  -8   8   6   24.50    1.79 
   8   8  -6   23.49    2.11 
   8  -8  -6   26.94    1.97 
  -8  -8   6   25.43    2.15 
   8  -8  -6   28.05    1.67 
  -8  -8   6   28.20    1.53 
   6   8  -4    3.01    0.91 
  -6   8   4    4.34    0.76 
  -6   8   4    4.11    0.94 
   6  -8  -4    3.39    0.92 
   6  -8  -4    4.51    0.75 
  -6  -8   4    2.17    0.67 
  -6  -8   4    3.62    0.94 
   4   8  -2   12.97    1.50 
  -4   8   2   11.05    1.33 
  -4   8   2   12.77    0.90 
   4  -8  -2   14.61    1.42 
  -4  -8   2   10.21    1.11 
   4  -8  -2   12.13    0.91 
   2   8   0    1.51    0.84 
  -2   8   0    2.09    0.80 
  -2   8   0    1.38    0.37 
  -2  -8   0    1.74    0.71 
   2  -8   0    1.22    0.37 
   2  -8   0    0.55    0.58 
   0   8   2   15.74    1.71 
   0   8  -2   17.80    1.57 
   0   8  -2   17.25    0.85 
   0  -8  -2   22.00    1.54 
   0  -8   2   18.15    0.83 
   0  -8   2   20.07    1.20 
  -2   8   4   10.58    1.42 
   2   8  -4   10.77    1.47 
   2   8  -4    8.74    0.70 
   2  -8  -4    9.12    0.70 
   2  -8  -4    9.39    1.28 
  -2  -8   4    7.66    1.27 
  -2  -8   4   10.16    0.82 
   4   8  -6    8.17    0.83 
   4   8  -6    6.19    1.30 
  -4   8   6    8.07    1.34 
   4  -8  -6    7.61    1.25 
  -4  -8   6    7.98    1.41 
   4  -8  -6    7.40    0.87 
  -4  -8   6    7.02    0.63 
   6   8  -8   27.37    1.53 
  -6   8   8   26.20    1.92 
   6   8  -8   24.75    2.15 
   6  -8  -8   24.95    1.59 
  -6  -8   8   24.46    2.16 
   6  -8  -8   27.99    2.10 
   8   8 -10    0.38    0.77 
  -8   8  10   -0.28    0.66 
   8   8 -10    0.70    0.66 
   8  -8 -10    1.24    0.80 
   8  -8 -10    0.24    0.93 
  -8  -8  10    0.05    0.75 
  10   8 -12    0.49    0.75 
 -10   8  12    1.38    1.04 
 -10  -8  12    0.37    1.13 
  10  -8 -12   -0.59    0.78 
  10  -8 -12    1.38    0.92 
 -12   8  14   -1.31    0.91 
 -12  -8  14   -0.21    0.88 
  12  -8 -14   -1.03    0.83 
  12  -8 -14    0.03    1.20 
 -14   8  16    0.04    1.25 
  14  -8 -16   -0.94    0.99 
  14  -8 -16   -0.59    1.31 
 -14  -8  16    0.38    1.18 
 -16   8  18    6.91    1.72 
 -16  -8  18    2.80    1.88 
  16  -8 -18    7.28    1.81 
  16  -8 -18    6.83    2.02 
  18  -8 -20    2.81    1.84 
  19   9 -17   -0.77    1.60 
  19  -9 -17    0.37    1.40 
 -19  -9  17    1.24    1.96 
  17   9 -15   -2.20    1.31 
  17  -9 -15    0.08    1.14 
  17  -9 -15   -0.35    1.39 
 -17  -9  15   -0.19    1.52 
  15   9 -13   10.95    1.91 
  15  -9 -13   13.29    2.18 
 -15  -9  13   13.96    2.13 
  15  -9 -13   17.13    2.17 
 -13   9  11    1.49    0.99 
  13   9 -11    0.44    0.99 
  13  -9 -11    0.33    1.20 
 -13  -9  11    0.24    0.95 
  13  -9 -11   -0.05    0.99 
  11   9  -9    5.32    1.51 
 -11   9   9    6.04    1.25 
 -11  -9   9    7.07    1.48 
  11  -9  -9    6.64    1.23 
  11  -9  -9    5.67    1.45 
   9   9  -7   57.77    3.41 
  -9   9   7   58.68    2.68 
  -9   9   7   61.26    2.98 
   9  -9  -7   60.02    3.14 
   9  -9  -7   56.42    2.64 
  -9  -9   7   56.42    3.37 
  -7   9   5   -1.17    0.64 
  -7   9   5    0.60    0.54 
   7   9  -5    0.05    0.94 
  -7  -9   5   -0.61    0.50 
   7  -9  -5   -0.11    0.74 
   7  -9  -5    0.18    0.59 
  -5   9   3    1.37    0.84 
   5   9  -3    1.76    1.04 
  -5   9   3    0.03    0.43 
  -5  -9   3    0.55    0.64 
   5  -9  -3    0.73    0.76 
   5  -9  -3    0.75    0.47 
   3   9  -1    1.97    1.01 
  -3   9   1    0.54    0.75 
  -3  -9   1    0.70    0.67 
   3  -9  -1    0.19    0.67 
   3  -9  -1    0.04    0.39 
   1   9   1    8.93    1.46 
  -1   9  -1    6.77    1.21 
   1  -9   1    7.81    1.02 
  -1  -9  -1   10.42    1.28 
  -1   9   3   10.72    1.59 
   1   9  -3    8.63    1.41 
   1  -9  -3   11.55    1.44 
  -1  -9   3   10.43    1.03 
   3   9  -5   14.26    1.78 
  -3   9   5   11.97    1.66 
  -3  -9   5   12.37    1.64 
   3  -9  -5   13.17    1.61 
  -5   9   7   48.73    2.81 
   5   9  -7   43.11    2.84 
   5  -9  -7   42.37    2.64 
  -5  -9   7   43.05    2.85 
   5  -9  -7   44.53    2.01 
  -7   9   9   -0.89    0.89 
   7   9  -9    0.63    1.07 
   7  -9  -9    1.18    0.74 
   7  -9  -9    0.37    1.03 
  -7  -9   9    0.75    1.15 
  -9   9  11   12.11    1.79 
   9   9 -11   11.39    1.80 
  -9  -9  11   11.30    1.88 
   9  -9 -11    8.33    1.66 
   9  -9 -11   10.47    1.45 
  11   9 -13    2.94    1.47 
 -11   9  13    1.55    1.21 
 -11  -9  13    1.88    1.37 
  11  -9 -13    1.29    0.93 
  11  -9 -13   -0.85    0.85 
 -13   9  15   11.90    1.96 
  13   9 -15   10.46    2.14 
 -13  -9  15    7.49    2.06 
  13  -9 -15    7.09    1.52 
  13  -9 -15    9.20    2.00 
 -15   9  17    1.80    1.49 
  15   9 -17    1.08    1.72 
 -15  -9  17    0.70    1.60 
  15  -9 -17   -0.43    1.39 
  15  -9 -17   -2.29    1.16 
  17  -9 -19    2.25    1.58 
  16  10 -14   12.95    2.50 
  16 -10 -14   11.60    2.28 
 -16 -10  14   15.56    2.59 
  14  10 -12    0.06    1.38 
  14 -10 -12    2.95    1.52 
 -14 -10  12    1.48    1.56 
  12  10 -10    3.14    1.53 
 -12  10  10    2.75    1.24 
 -12 -10  10    3.11    1.49 
  12 -10 -10    0.92    1.22 
  10  10  -8   27.01    2.45 
 -10  10   8   30.97    2.27 
  10 -10  -8   35.37    2.62 
 -10 -10   8   31.06    2.55 
   8  10  -6    6.94    1.51 
  -8  10   6    5.40    1.32 
   8 -10  -6    3.64    1.20 
  -6  10   4    2.00    0.96 
   6  10  -4    1.63    0.91 
   6 -10  -4    1.60    0.92 
  -6 -10   4   -0.82    0.63 
   4  10  -2   51.48    3.00 
  -4  10   2   53.45    2.93 
  -4 -10   2   53.27    2.52 
   4 -10  -2   52.08    2.67 
  -2  10   0   17.47    1.91 
   2  10   0   17.91    2.06 
   2 -10   0   18.27    1.53 
  -2 -10   0   16.78    1.67 
   0  10  -2   18.91    2.05 
   0  10   2   20.82    2.25 
   0 -10  -2   21.20    1.73 
   0 -10   2   19.17    1.42 
   2  10  -4    0.61    0.99 
  -2  10   4    2.64    1.17 
   2 -10  -4    0.67    0.84 
   4  10  -6   39.99    2.85 
  -4  10   6   48.69    2.94 
  -4 -10   6   47.87    3.02 
   4 -10  -6   47.17    2.82 
  -6  10   8   31.18    2.48 
   6  10  -8   30.50    2.68 
   6 -10  -8   35.51    2.59 
  -6 -10   8   28.28    2.85 
  -8  10  10    0.16    1.01 
   8  10 -10    0.32    1.24 
  -8 -10  10    0.47    1.27 
   8 -10 -10   -0.28    1.07 
 -10  10  12   13.86    2.02 
  10  10 -12   14.11    2.31 
 -10 -10  12   14.83    2.38 
  10 -10 -12   12.98    2.16 
 -12  10  14    0.84    1.19 
  12  10 -14    1.84    1.51 
  12 -10 -14    1.69    1.44 
 -12 -10  14    1.59    1.28 
 -14  10  16    6.38    1.66 
  14  10 -16   -1.12    1.58 
  14 -10 -16    2.38    1.43 
 -14 -10  16    8.36    2.29 
  15  11 -13   -1.94    1.37 
 -15 -11  13    2.84    1.84 
  15 -11 -13    1.12    1.52 
  13  11 -11    5.39    1.93 
 -13 -11  11    3.90    1.48 
  13 -11 -11    6.45    1.74 
  11  11  -9    5.52    1.87 
 -11  11   9    1.55    1.21 
 -11 -11   9    1.42    1.42 
  11 -11  -9    3.84    1.43 
  -9  11   7   -0.61    0.88 
   9  11  -7   -0.10    0.94 
   9 -11  -7    2.74    1.24 
   7  11  -5    1.13    1.26 
  -7  11   5    3.74    1.23 
   7 -11  -5    0.90    1.04 
   5  11  -3    4.86    1.52 
  -5  11   3    3.73    1.19 
   5 -11  -3    3.34    1.10 
   3  11  -1   16.25    2.16 
  -3  11   1   13.30    1.85 
   3 -11  -1   15.37    1.66 
  -3 -11   1   15.98    1.66 
   1  11   1   -0.11    0.82 
  -1  11  -1    0.08    0.95 
   1 -11   1    0.14    0.74 
  -1 -11  -1    0.32    0.80 
  -1  11   3    8.42    1.67 
   1  11  -3    8.19    1.64 
   1 -11  -3    9.09    1.44 
  -3  11   5    1.39    0.91 
   3  11  -5    2.76    1.11 
   3 -11  -5    1.72    1.14 
   5  11  -7    0.99    1.02 
  -5  11   7    2.16    1.25 
  -5 -11   7    1.03    0.98 
   5 -11  -7    1.51    1.15 
  -7  11   9    3.81    1.39 
   7  11  -9    2.91    1.26 
   7 -11  -9    4.14    1.51 
  -7 -11   9    4.39    1.42 
  -9  11  11    2.50    1.36 
   9  11 -11    3.79    1.43 
  -9 -11  11    3.64    1.44 
   9 -11 -11    5.16    1.64 
  11  11 -13    1.21    1.65 
 -11  11  13    2.67    1.44 
  11 -11 -13    1.72    1.54 
 -11 -11  13    2.62    1.73 
  13  11 -15    3.57    2.00 
 -13  11  15    4.80    1.66 
 -13 -11  15    5.27    1.76 
  14  12 -12    2.48    1.58 
  14 -12 -12   -0.58    1.46 
 -14 -12  12   -1.58    1.02 
  12  12 -10    0.55    1.63 
  12 -12 -10    0.81    1.29 
  10  12  -8    8.94    2.22 
 -10  12   8   11.70    1.86 
  10 -12  -8    9.51    1.86 
  -8  12   6   -0.22    0.97 
   8  12  -6    0.44    1.11 
   8 -12  -6   -1.60    0.97 
  -6  12   4    2.56    1.24 
   6  12  -4    2.85    1.57 
   6 -12  -4    2.53    1.16 
  -4  12   2    6.17    1.53 
   4  12  -2    4.14    1.63 
   4 -12  -2    7.53    1.38 
  -2  12   0    1.74    1.20 
   2  12   0   -0.23    1.15 
  -2 -12   0    0.59    0.94 
   0  12   2    0.82    0.98 
   0  12  -2    1.74    1.27 
   0 -12  -2    3.01    1.09 
   2  12  -4   -2.73    0.96 
  -2  12   4    0.77    0.92 
   2 -12  -4    0.56    1.02 
  -4  12   6   13.32    2.10 
   4  12  -6   19.98    2.49 
   4 -12  -6   14.48    2.06 
  -6  12   8   -0.07    1.22 
   6  12  -8    0.13    1.37 
   6 -12  -8   -1.35    1.04 
   8  12 -10    1.28    1.23 
  -8  12  10    2.21    1.32 
  -8 -12  10    0.68    1.16 
   8 -12 -10    0.74    1.31 
 -10  12  12    2.16    1.40 
  10  12 -12    1.36    1.77 
 -10 -12  12    2.61    1.83 
  10 -12 -12    1.60    1.46 
 -12  12  14    3.27    1.57 
  11  13  -9    2.62    1.80 
  11 -13  -9    0.57    1.36 
   9  13  -7   12.07    2.20 
  -9  13   7   13.47    2.46 
   9 -13  -7    7.99    1.81 
   7  13  -5    4.04    1.54 
  -7  13   5    5.23    1.54 
   7 -13  -5    2.64    1.29 
  -5  13   3    0.96    1.21 
   5  13  -3    2.01    1.56 
   5 -13  -3    2.32    1.20 
   3  13  -1    2.24    1.53 
  -3  13   1    1.89    1.32 
  -1  13  -1   16.45    2.27 
   1  13   1   12.11    2.20 
   1  13  -3    3.40    1.59 
  -1  13   3   -1.51    1.15 
   1 -13  -3    0.46    1.18 
  -3  13   5    2.19    1.45 
   3  13  -5    6.73    1.81 
   3 -13  -5    2.94    1.49 
   5  13  -7   12.64    2.31 
  -5  13   7   16.41    2.36 
   5 -13  -7   16.55    2.38 
  -7  13   9    0.42    1.25 
   7  13  -9    1.93    1.41 
   7 -13  -9    0.37    1.30 
   9  13 -11    0.96    1.30 
  -9  13  11    0.13    1.27 
   9 -13 -11   -1.39    1.35 
  -9 -13  11    0.92    1.33 
 -11  13  13    4.34    2.34 
  10 -14  -8    3.57    1.81 
   8  14  -6   -0.27    1.69 
   8 -14  -6    1.93    1.39 
  -6  14   4    4.89    1.64 
   6  14  -4    4.36    1.98 
  -4  14   2   -0.72    1.15 
   4  14  -2   -0.48    1.42 
  -2  14   0    0.43    1.31 
   2  14   0    0.66    1.52 
   0  14  -2   -1.04    1.24 
   0  14   2    2.48    1.57 
   2  14  -4    8.42    2.06 
  -2  14   4    7.13    1.98 
   4  14  -6    3.94    1.60 
  -4  14   6    3.46    1.64 
   4 -14  -6    4.11    1.63 
  -6  14   8    4.19    1.78 
   6  14  -8    3.14    1.81 
   6 -14  -8   -0.64    1.34 
  -8  14  10    4.61    1.79 
  -5  15   3   -0.80    1.33 
  -3  15   1   -1.36    1.23 
   3  15  -1    0.34    1.26 
  -1  15  -1   -1.68    1.36 
   1  15   1   -0.58    1.50 
   1  15  -3    2.60    1.65 
  -1  15   3    2.26    1.68 
   3  15  -5    1.59    1.72 
  -3  15   5   -1.13    1.40 
  -5  15   7    2.14    1.66 
  22   0 -19    2.48    1.70 
 -22   0  19   -0.34    1.07 
  22   0 -19   -0.35    1.16 
  20   0 -17    1.41    1.31 
  20   0 -17   -1.09    1.02 
 -20   0  17    0.69    1.04 
 -18   0  15   -0.31    0.80 
  18   0 -15    0.64    0.95 
  18   0 -15   -0.09    1.06 
  16   0 -13   -0.25    0.64 
  16   0 -13    0.73    0.76 
 -16   0  13    0.01    0.70 
 -14   0  11   -0.66    0.50 
  14   0 -11   -0.26    0.56 
 -14   0  11    0.38    0.62 
  14   0 -11   -0.61    0.46 
  12   0  -9    0.85    0.55 
 -12   0   9    0.05    0.62 
  12   0  -9   -0.70    0.51 
 -12   0   9    0.17    0.50 
  10   0  -7    0.18    0.39 
 -10   0   7    0.06    0.35 
 -10   0   7   -0.18    0.36 
  10   0  -7    0.15    0.44 
   8   0  -5   -0.30    0.30 
  -8   0   5    0.40    0.29 
   8   0  -5    0.08    0.40 
  -8   0   5    0.13    0.42 
   6   0  -3   -0.12    0.27 
   6   0  -3   -0.01    0.21 
  -6   0   3    0.24    0.23 
  -6   0   3    0.37    0.37 
   6   0  -3   -0.23    0.30 
  -6   0   3    0.09    0.31 
  -6   0   3    0.27    0.27 
   4   0  -1    0.09    0.12 
  -4   0   1    0.15    0.24 
  -4   0   1   -0.13    0.11 
   4   0  -1    0.31    0.27 
   4   0  -1   -0.53    0.19 
   4   0  -1    0.00    0.12 
  -4   0   1    0.08    0.25 
  -2   0  -1    0.09    0.14 
   2   0   1    0.14    0.20 
  -2   0  -1    0.17    0.20 
   2   0   1   -0.08    0.11 
  -2   0  -1   -0.09    0.17 
   2   0   1    0.01    0.18 
   0   0   3   -0.02    0.17 
   0   0  -3   -0.29    0.15 
   0   0   3   -0.04    0.24 
   0   0  -3    0.18    0.22 
   0   0   3   -0.15    0.22 
   0   0  -3   -0.08    0.22 
   2   0  -5    0.30    0.26 
  -2   0   5    0.18    0.25 
  -2   0   5    0.11    0.35 
   2   0  -5    0.04    0.22 
  -4   0   7    0.22    0.35 
   4   0  -7   -0.51    0.24 
   4   0  -7   -0.28    0.25 
  -6   0   9    0.03    0.51 
   6   0  -9    0.32    0.49 
   6   0  -9    0.02    0.40 
   8   0 -11   -0.02    0.59 
  -8   0  11   -0.87    0.53 
   8   0 -11    0.83    0.48 
 -10   0  13    0.01    0.70 
  10   0 -13   -0.59    0.46 
  10   0 -13    0.29    0.74 
  12   0 -15    0.50    0.89 
  12   0 -15    0.40    0.67 
 -12   0  15    0.33    0.71 
  14   0 -17   -0.52    0.70 
 -14   0  17   -1.31    0.91 
  14   0 -17   -0.76    0.97 
  16   0 -19    0.78    0.92 
  16   0 -19    1.45    1.34 
 -16   0  19    2.86    1.38 
 -18   0  21    0.31    1.34 
  18   0 -21   -1.22    1.39 
 -20   0  23    0.61    1.56 
 -23   1  20   10.34    1.98 
  23   1 -20   11.59    2.34 
 -23  -1  20   18.62    2.46 
  23  -1 -20   13.65    2.10 
  23  -1 -20   10.62    2.30 
  21   1 -18    0.76    1.05 
 -21   1  18   -0.24    0.93 
  21   1 -18    0.14    1.03 
  21  -1 -18    0.55    1.13 
 -21  -1  18   -0.77    1.04 
  21  -1 -18   -0.48    0.95 
  19   1 -16    0.62    1.16 
 -19   1  16   -0.09    0.85 
  19   1 -16   -0.21    0.91 
  19  -1 -16    0.10    1.21 
  19  -1 -16    1.39    1.17 
 -19  -1  16    0.39    1.00 
 -17   1  14   24.78    1.92 
  17   1 -14   25.02    1.89 
  17   1 -14   27.03    2.32 
  17  -1 -14   27.40    2.05 
 -17  -1  14   26.61    2.06 
  17  -1 -14   27.74    2.17 
 -15   1  12   12.38    1.58 
  15   1 -12   10.26    1.50 
  15   1 -12   10.09    1.27 
 -15   1  12   11.01    1.38 
  15  -1 -12   11.12    1.50 
  15  -1 -12   10.76    1.38 
 -15  -1  12   10.87    1.41 
  13   1 -10    3.20    0.78 
 -13   1  10    4.52    0.86 
 -13   1  10    3.83    0.99 
  13   1 -10    4.95    1.01 
  13  -1 -10    2.55    0.94 
  13  -1 -10    4.99    0.94 
 -13  -1  10    4.82    0.94 
 -13  -1  10    4.59    1.02 
 -11   1   8    1.59    0.54 
 -11   1   8    0.94    0.64 
  11   1  -8    1.18    0.54 
  11   1  -8    0.93    0.50 
 -11  -1   8   -0.03    0.47 
 -11  -1   8    0.42    0.47 
  11  -1  -8    1.88    0.72 
  11  -1  -8    0.97    0.57 
  -9   1   6   82.91    2.83 
  -9   1   6   83.90    3.12 
   9   1  -6   92.97    2.97 
   9   1  -6   89.94    3.13 
   9  -1  -6   86.72    3.17 
  -9  -1   6   88.48    3.02 
   9  -1  -6   87.62    3.04 
  -9  -1   6   88.55    3.12 
  -9  -1   6   87.24    2.95 
   7   1  -4    8.96    0.70 
  -7   1   4    8.60    0.82 
  -7   1   4    9.96    0.62 
   7  -1  -4    9.63    0.78 
  -7  -1   4    8.77    0.70 
   7  -1  -4    9.68    0.62 
  -7  -1   4    9.25    0.73 
  -7  -1   4   10.75    0.76 
   5   1  -2   26.25    1.02 
  -5   1   2   24.45    1.03 
  -5   1   2   25.01    1.15 
   5   1  -2   24.23    1.10 
   5   1  -2   25.48    1.02 
  -5   1   2   24.00    1.08 
  -5   1   2   23.77    0.80 
   5   1  -2   25.47    1.08 
   5  -1  -2   24.57    0.81 
   5  -1  -2   23.92    1.04 
  -5  -1   2   22.75    1.07 
  -5  -1   2   26.02    1.09 
   5  -1  -2   24.28    1.07 
  -5  -1   2   25.17    1.01 
   3   1   0   10.88    0.64 
   3   1   0   10.93    0.57 
   3   1   0   10.41    0.56 
  -3   1   0   11.09    0.35 
  -3   1   0   10.51    0.59 
  -3   1   0   11.15    0.66 
   3  -1   0   10.34    0.58 
  -3  -1   0   10.43    0.64 
  -3  -1   0   11.50    0.57 
   3  -1   0   11.31    0.61 
  -3  -1   0   11.16    0.57 
   3  -1   0   10.61    0.57 
   1   1   2   17.31    0.84 
  -1   1  -2   19.93    0.79 
   1   1   2   20.40    0.87 
   1   1   2   18.97    0.79 
  -1   1  -2   19.06    0.73 
  -1   1  -2   18.84    0.84 
   1  -1   2   18.93    0.79 
  -1  -1  -2   18.97    0.79 
   1  -1   2   19.23    0.72 
   1  -1   2   19.31    0.82 
  -1  -1  -2   19.60    0.87 
  -1  -1  -2   20.22    0.85 
   1   1  -4  122.02    3.34 
   1   1  -4  123.37    3.85 
  -1   1   4  129.94    3.59 
  -1   1   4  123.24    3.60 
  -1   1   4  120.66    3.68 
   1   1  -4  120.33    3.61 
  -1  -1   4  125.82    3.68 
   1  -1  -4  125.08    3.59 
  -1  -1   4  123.52    3.32 
   1  -1  -4  122.68    3.60 
  -1  -1   4  119.12    3.76 
   3   1  -6   16.40    1.02 
  -3   1   6   18.42    1.07 
   3   1  -6   16.60    0.78 
  -3  -1   6   17.79    1.11 
  -3  -1   6   16.08    0.74 
   3  -1  -6   16.71    0.95 
   3  -1  -6   17.44    0.98 
   5   1  -8   33.86    1.71 
  -5   1   8   33.76    1.74 
   5   1  -8   35.75    1.43 
   5  -1  -8   37.76    1.64 
  -5  -1   8   43.63    1.61 
  -5  -1   8   35.36    1.83 
   5  -1  -8   34.93    1.74 
  -7   1  10    1.26    0.56 
   7   1 -10    0.58    0.47 
   7   1 -10    0.13    0.39 
   7  -1 -10    0.78    0.49 
  -7  -1  10    0.93    0.66 
   7  -1 -10    0.76    0.50 
   9   1 -12    4.90    1.05 
   9   1 -12    7.51    0.90 
  -9   1  12    6.71    1.18 
   9  -1 -12    7.34    1.20 
  -9  -1  12    7.24    1.14 
   9  -1 -12    7.84    1.04 
  11   1 -14    4.18    1.14 
  11   1 -14    2.99    0.74 
 -11   1  14    4.97    1.19 
  11  -1 -14    2.84    0.86 
 -11  -1  14    5.23    1.21 
  11  -1 -14    1.53    0.96 
  13   1 -16    1.70    0.84 
  13   1 -16   -1.48    0.80 
 -13   1  16   -0.20    0.93 
 -13  -1  16   -0.44    0.85 
  13  -1 -16   -1.17    0.86 
  13  -1 -16   -0.68    0.72 
 -15   1  18   -0.22    1.06 
  15   1 -18    1.10    1.22 
  15   1 -18    0.64    0.91 
  15  -1 -18    0.09    0.88 
 -15  -1  18   -0.72    1.07 
  15  -1 -18   -0.02    0.84 
 -17   1  20    0.27    1.17 
  17   1 -20    0.27    1.36 
 -17  -1  20   -0.01    1.29 
  17  -1 -20   -1.14    0.93 
  17  -1 -20   -1.96    1.16 
 -19   1  22    8.12    2.00 
  19   1 -22    6.45    2.09 
 -19  -1  22    5.86    1.81 
  19  -1 -22    4.47    1.90 
  24   2 -21    6.08    2.15 
 -24  -2  21    3.00    1.81 
  24  -2 -21    3.24    1.64 
 -22   2  19    8.64    1.75 
  22   2 -19    1.31    1.24 
 -22  -2  19    7.04    1.70 
  22  -2 -19    7.43    1.84 
  22  -2 -19    7.65    1.85 
  20   2 -17    3.68    1.30 
 -20   2  17    3.19    1.17 
  20   2 -17    4.24    1.23 
 -20  -2  17    2.03    1.27 
  20  -2 -17    2.59    1.51 
  20  -2 -17    2.19    1.25 
  18   2 -15   14.64    1.64 
 -18   2  15   11.15    1.68 
  18   2 -15   14.05    1.98 
 -18  -2  15    9.63    1.62 
  18  -2 -15   10.30    1.68 
  18  -2 -15   12.15    1.73 
  16   2 -13    0.90    0.69 
  16   2 -13    0.68    0.91 
 -16   2  13    0.14    0.68 
  16  -2 -13   -0.48    0.73 
  16  -2 -13    0.52    0.93 
 -16  -2  13   -0.20    0.76 
  14   2 -11   72.51    3.24 
  14   2 -11   74.46    2.96 
 -14   2  11   80.39    3.49 
 -14   2  11   75.61    3.06 
  14  -2 -11   69.38    3.11 
  14  -2 -11   75.24    3.37 
 -14  -2  11   76.56    3.27 
  12   2  -9    8.58    1.17 
 -12   2   9    7.13    1.15 
  12   2  -9   10.58    1.10 
 -12   2   9    7.66    0.96 
 -12  -2   9    9.16    1.20 
  12  -2  -9    8.12    1.21 
  12  -2  -9    8.16    1.11 
 -12  -2   9    8.19    1.09 
  10   2  -7   50.22    2.18 
  10   2  -7   52.54    2.03 
 -10   2   7   48.00    1.98 
 -10   2   7   51.63    2.33 
 -10  -2   7   50.10    2.19 
  10  -2  -7   47.81    2.28 
 -10  -2   7   49.73    2.01 
  10  -2  -7   48.05    2.17 
 -10  -2   7   48.39    2.17 
   8   2  -5  215.17    6.18 
   8   2  -5  218.70    6.05 
  -8   2   5  206.67    5.91 
  -8   2   5  219.08    6.35 
   8  -2  -5  225.33    6.19 
   8  -2  -5  207.49    6.20 
  -8  -2   5  219.07    6.19 
  -8  -2   5  205.41    6.20 
  -8  -2   5  210.98    6.07 
  -6   2   3   12.32    0.89 
  -6   2   3   11.41    0.60 
   6   2  -3   11.21    0.83 
   6   2  -3   12.97    0.83 
   6   2  -3   12.79    0.82 
  -6  -2   3   11.04    0.74 
  -6  -2   3   13.55    0.85 
   6  -2  -3   10.86    0.75 
   6  -2  -3   12.21    0.63 
  -6  -2   3   11.93    0.78 
   4   2  -1  218.17    5.85 
  -4   2   1  220.31    6.05 
   4   2  -1  223.74    6.04 
  -4   2   1  223.21    5.71 
  -4   2   1  214.15    5.93 
   4   2  -1  219.07    6.04 
   4   2  -1  217.17    6.04 
   4  -2  -1  215.53    6.03 
   4  -2  -1  223.89    5.97 
   4  -2  -1  218.56    5.70 
  -4  -2   1  214.93    5.85 
  -4  -2   1  218.03    6.03 
  -4  -2   1  216.94    6.02 
   4  -2  -1  219.06    5.95 
  -4  -2   1  221.08    6.04 
  -2   2  -1    1.66    0.26 
  -2   2  -1    1.83    0.29 
   2   2   1    1.30    0.34 
  -2   2  -1    1.59    0.33 
   2   2   1    1.51    0.34 
   2   2   1    1.46    0.24 
   2  -2   1    1.56    0.26 
   2  -2   1    1.59    0.27 
  -2  -2  -1    0.94    0.28 
   2  -2   1    1.69    0.27 
  -2  -2  -1    1.93    0.39 
   2  -2   1    1.61    0.33 
  -2  -2  -1    1.55    0.25 
   0   2  -3  265.23    7.13 
   0   2   3  274.77    7.05 
   0   2  -3  263.31    7.17 
   0   2  -3  260.49    6.77 
   0   2   3  261.84    7.27 
   0   2   3  263.97    7.18 
   0  -2   3  265.45    7.11 
   0  -2   3  272.90    7.21 
   0  -2  -3  263.01    7.05 
   0  -2   3  264.59    6.78 
   0  -2  -3  256.56    7.19 
  -2   2   5    1.25    0.46 
   2   2  -5    1.05    0.17 
   2   2  -5    1.31    0.40 
  -2  -2   5    1.66    0.48 
   2  -2  -5    0.90    0.41 
   2  -2  -5    1.24    0.39 
  -2  -2   5    1.01    0.16 
   4   2  -7   64.50    2.39 
   4   2  -7   61.54    1.90 
  -4   2   7   61.61    2.44 
  -4  -2   7   65.98    2.50 
   4  -2  -7   58.98    2.32 
   4  -2  -7   63.08    2.35 
  -4  -2   7   62.55    1.88 
   6   2  -9  162.85    4.60 
  -6   2   9  160.47    5.29 
   6   2  -9  167.68    5.18 
  -6  -2   9  157.47    5.29 
  -6  -2   9  164.10    4.58 
   6  -2  -9  164.43    5.19 
   6  -2  -9  160.51    5.07 
   8   2 -11    3.87    0.80 
  -8   2  11    2.58    0.86 
   8   2 -11    2.95    0.55 
  -8  -2  11    1.21    0.79 
   8  -2 -11    3.02    0.82 
   8  -2 -11    2.42    0.84 
 -10   2  13   10.93    1.51 
  10   2 -13   12.94    1.06 
  10   2 -13   10.35    1.46 
  10  -2 -13   14.93    1.62 
 -10  -2  13   11.84    1.61 
  10  -2 -13   10.57    1.31 
  12   2 -15   12.78    1.28 
 -12   2  15   13.02    1.74 
  12   2 -15   14.62    1.84 
  12  -2 -15   15.98    1.90 
  12  -2 -15   13.88    1.63 
 -12  -2  15   14.82    1.82 
 -14   2  17   16.29    2.08 
  14   2 -17   15.69    2.09 
  14   2 -17   12.82    1.41 
  14  -2 -17   16.03    1.87 
 -14  -2  17   17.30    2.14 
  14  -2 -17   13.97    2.01 
 -16   2  19   -0.49    1.10 
  16   2 -19   -0.82    1.18 
 -16  -2  19    1.17    1.21 
  16  -2 -19    0.03    0.99 
  16  -2 -19    2.16    1.39 
 -18   2  21    3.76    1.51 
  18   2 -21   -0.61    1.37 
  18  -2 -21    3.28    1.45 
 -18  -2  21   -1.31    1.29 
  18  -2 -21    0.77    1.17 
 -20   2  23    4.40    1.79 
 -20  -2  23    1.41    1.80 
  23   3 -20    2.09    1.59 
 -23  -3  20    0.18    1.34 
  23  -3 -20    1.84    1.72 
  23  -3 -20   -1.42    1.28 
  21   3 -18    0.69    1.35 
 -21   3  18    2.18    1.23 
 -21  -3  18    2.58    1.43 
  21  -3 -18    2.40    1.43 
  21  -3 -18    3.64    1.39 
  19   3 -16    5.09    1.51 
  19   3 -16    4.87    1.19 
 -19   3  16    5.92    1.33 
  19  -3 -16    6.65    1.52 
  19  -3 -16    5.36    1.60 
 -19  -3  16    8.23    1.66 
  17   3 -14    1.71    1.07 
 -17   3  14    1.69    0.98 
  17   3 -14    1.49    0.85 
  17  -3 -14    4.72    1.28 
  17  -3 -14    4.36    1.20 
 -17  -3  14    2.00    0.84 
 -15   3  12   41.17    2.45 
  15   3 -12   37.28    2.37 
 -15   3  12   31.81    2.04 
  15   3 -12   31.72    1.84 
  15  -3 -12   38.67    2.38 
  15  -3 -12   35.96    2.32 
 -15  -3  12   36.06    2.34 
  13   3 -10    2.02    0.81 
 -13   3  10    0.34    0.76 
 -13   3  10    2.21    0.75 
  13   3 -10    1.59    0.66 
  13  -3 -10    2.46    0.86 
  13  -3 -10    2.41    0.92 
 -13  -3  10    1.20    0.78 
  11   3  -8   46.45    1.90 
  11   3  -8   42.08    2.08 
 -11   3   8   48.97    2.02 
 -11   3   8   46.87    2.34 
 -11  -3   8   45.51    1.96 
  11  -3  -8   43.98    2.20 
  11  -3  -8   40.41    2.22 
 -11  -3   8   46.39    2.27 
 -11  -3   8   42.40    2.10 
   9   3  -6   86.95    3.01 
  -9   3   6   87.96    2.88 
  -9   3   6   87.47    3.19 
   9   3  -6   84.47    2.85 
   9  -3  -6   82.14    3.11 
   9  -3  -6   85.75    3.20 
  -9  -3   6   91.86    3.04 
  -9  -3   6   83.94    3.16 
  -9  -3   6   83.68    2.88 
  -7   3   4    7.90    0.63 
  -7   3   4    7.54    0.86 
   7   3  -4    7.14    0.67 
   7   3  -4    6.79    0.81 
   7  -3  -4    7.38    0.84 
   7  -3  -4    8.03    0.62 
  -7  -3   4    7.04    0.69 
  -7  -3   4    7.73    0.78 
  -7  -3   4    8.29    0.89 
   5   3  -2   35.65    1.44 
  -5   3   2   33.58    1.48 
   5   3  -2   35.30    1.58 
  -5   3   2   34.59    1.29 
   5   3  -2   36.34    1.29 
   5  -3  -2   36.13    1.28 
   5  -3  -2   35.36    1.46 
  -5  -3   2   36.45    1.56 
  -5  -3   2   34.51    1.27 
  -5  -3   2   34.20    1.45 
  -3   3   0   19.27    0.95 
   3   3   0   18.54    0.68 
  -3   3   0   19.39    0.85 
  -3   3   0   16.30    0.82 
  -3   3   0   17.45    0.82 
   3   3   0   16.32    1.01 
   3   3   0   19.15    0.96 
   3  -3   0   18.10    0.89 
   3  -3   0   17.24    0.83 
  -3  -3   0   17.90    0.69 
  -3  -3   0   17.63    0.96 
   3  -3   0   17.14    0.82 
  -1   3  -2   10.93    0.51 
   1   3   2   10.55    0.78 
   1   3   2   10.83    0.54 
  -1   3  -2   11.95    0.69 
   1  -3   2    9.95    0.51 
  -1  -3  -2   10.95    0.80 
  -1  -3  -2   12.10    0.57 
   1  -3   2   10.94    0.67 
   1  -3   2   11.13    0.52 
   1  -3   2    9.71    0.72 
  -1   3   4    6.13    0.52 
  -1   3   4    6.31    0.80 
   1   3  -4    6.24    0.65 
   1  -3  -4    6.10    0.73 
  -1  -3   4    6.44    0.75 
   1  -3  -4    5.53    0.57 
  -3   3   6   57.02    2.30 
   3   3  -6   56.95    2.13 
   3  -3  -6   58.29    2.27 
   3  -3  -6   58.45    2.14 
  -3  -3   6   54.59    2.30 
   5   3  -8   85.55    2.40 
  -5   3   8   86.39    3.22 
   5   3  -8   81.65    2.37 
   5   3  -8   79.07    2.97 
   5  -3  -8   84.54    3.05 
   5  -3  -8   81.97    3.08 
  -5  -3   8   83.12    3.23 
  -5  -3   8   82.30    2.37 
   7   3 -10   13.35    0.75 
   7   3 -10   12.69    0.75 
   7   3 -10   10.67    1.23 
  -7   3  10   10.56    1.30 
  -7  -3  10   11.22    0.72 
  -7  -3  10   10.90    1.37 
   7  -3 -10   12.83    1.33 
   7  -3 -10   10.87    1.22 
   9   3 -12   34.40    1.51 
  -9   3  12   32.21    2.14 
   9   3 -12   36.05    2.13 
   9  -3 -12   36.42    2.18 
  -9  -3  12   37.34    2.30 
   9  -3 -12   35.87    2.11 
  11   3 -14   11.42    1.48 
  11   3 -14   12.35    1.01 
 -11   3  14    7.37    1.38 
  11  -3 -14   10.87    1.54 
 -11  -3  14   10.98    1.66 
  11  -3 -14   12.36    1.57 
 -13   3  16    1.09    0.83 
  13   3 -16   -0.93    0.91 
 -13  -3  16   -0.23    0.99 
  13  -3 -16    1.61    0.98 
  13  -3 -16    1.21    1.12 
  15   3 -18    0.21    0.90 
 -15   3  18    5.34    1.48 
  15  -3 -18    1.84    1.15 
  15  -3 -18    2.24    1.14 
 -15  -3  18    3.33    1.50 
  17   3 -20   -0.42    1.25 
 -17   3  20   -2.05    1.06 
 -17  -3  20    1.95    1.25 
  17  -3 -20    0.15    1.36 
  17  -3 -20   -0.13    1.10 
 -19   3  22    0.65    1.40 
  19   3 -22    2.44    1.80 
  19  -3 -22    2.84    1.75 
  19  -3 -22   -0.90    1.27 
 -19  -3  22    1.38    1.31 
  24   4 -21    0.12    1.63 
 -24  -4  21   -1.69    1.40 
  22   4 -19   -0.49    1.31 
  22  -4 -19    0.31    1.39 
 -22  -4  19    1.32    1.46 
  22  -4 -19    0.02    1.62 
  20   4 -17    8.82    1.82 
 -20   4  17   11.24    1.68 
 -20  -4  17    9.02    1.81 
  20  -4 -17    8.54    1.84 
  20  -4 -17   14.82    2.35 
  18   4 -15    1.40    1.14 
 -18   4  15    0.00    0.78 
  18  -4 -15    1.91    1.30 
  18  -4 -15    1.85    1.17 
 -18  -4  15    1.62    1.22 
  16   4 -13    0.67    0.89 
 -16   4  13   -1.37    0.68 
  16   4 -13   -0.30    0.61 
  16  -4 -13    0.58    0.79 
  16  -4 -13    0.53    0.73 
 -16  -4  13   -0.40    0.89 
  14   4 -11   28.76    1.93 
 -14   4  11   27.74    1.73 
  14   4 -11   27.11    1.57 
 -14   4  11   24.14    1.85 
  14  -4 -11   24.21    1.99 
  14  -4 -11   23.44    1.93 
 -14  -4  11   24.78    1.87 
 -12   4   9   84.13    3.12 
 -12   4   9   82.22    3.49 
  12   4  -9   80.72    2.93 
  12   4  -9   82.64    3.28 
  12  -4  -9   84.49    3.48 
  12  -4  -9   85.63    3.46 
 -12  -4   9   80.01    2.97 
 -12  -4   9   83.53    3.53 
  10   4  -7    1.92    0.56 
 -10   4   7    1.85    0.70 
  10   4  -7    2.69    0.57 
 -10   4   7    1.49    0.55 
  10  -4  -7    0.52    0.58 
 -10  -4   7    2.18    0.81 
  10  -4  -7    1.03    0.69 
 -10  -4   7    2.75    0.63 
  -8   4   5    0.68    0.52 
  -8   4   5    0.57    0.41 
   8   4  -5    1.22    0.60 
   8   4  -5    0.86    0.42 
  -8  -4   5    0.48    0.41 
  -8  -4   5    0.55    0.42 
   8  -4  -5    1.73    0.62 
  -8  -4   5    1.49    0.64 
   6   4  -3  113.09    3.26 
   6   4  -3  112.87    3.29 
  -6   4   3  108.24    3.39 
   6   4  -3  108.78    3.77 
  -6   4   3  112.85    3.61 
  -6  -4   3  108.73    3.50 
   6  -4  -3  113.06    3.60 
  -6  -4   3  111.68    3.26 
  -6  -4   3  113.49    3.81 
   4   4  -1    0.59    0.47 
  -4   4   1   -0.07    0.30 
   4   4  -1    0.31    0.17 
  -4   4   1    0.13    0.31 
  -4  -4   1    0.36    0.18 
  -4  -4   1    0.40    0.35 
   4  -4  -1   -0.50    0.26 
   2   4   1   30.85    0.96 
   2   4   1   33.46    1.59 
  -2   4  -1   33.48    1.40 
  -2   4  -1   29.50    1.17 
  -2   4  -1   31.16    1.28 
   2  -4   1   32.07    1.38 
  -2  -4  -1   29.29    1.40 
   2  -4   1   31.32    1.25 
  -2  -4  -1   31.60    0.98 
   2  -4   1   31.11    1.20 
   0   4   3    9.91    0.59 
   0   4  -3    9.90    0.70 
   0   4  -3   10.08    0.48 
   0   4   3   10.42    0.95 
   0  -4   3    9.45    0.66 
   0  -4  -3   11.52    0.91 
   0  -4   3   11.28    0.90 
   0  -4   3    9.31    0.48 
   0  -4  -3    9.98    0.58 
   2   4  -5   87.06    2.88 
  -2   4   5   87.62    3.21 
  -2  -4   5   93.76    3.26 
   2  -4  -5   86.77    3.13 
   2  -4  -5   90.92    2.87 
   4   4  -7    2.24    0.59 
  -4   4   7    1.52    0.66 
   4  -4  -7    1.46    0.53 
  -4  -4   7    2.05    0.72 
   4  -4  -7    2.62    0.63 
   6   4  -9    4.84    0.82 
   6   4  -9    4.62    0.41 
  -6   4   9    4.13    0.95 
   6   4  -9    5.09    0.37 
   6  -4  -9    4.60    0.84 
  -6  -4   9    4.98    1.02 
   6  -4  -9    5.09    0.95 
   8   4 -11   42.35    1.57 
   8   4 -11   45.06    1.54 
   8   4 -11   40.62    2.20 
  -8   4  11   45.67    2.45 
   8  -4 -11   42.33    2.25 
  -8  -4  11   39.76    2.44 
   8  -4 -11   43.61    2.31 
 -10   4  13    2.63    0.99 
  10   4 -13    1.17    0.46 
  10   4 -13    1.58    0.84 
 -10  -4  13    1.93    1.04 
  10  -4 -13    1.34    0.89 
  10  -4 -13    0.37    0.75 
  12   4 -15    0.78    0.97 
 -12   4  15    2.50    1.14 
 -12  -4  15    0.89    1.13 
  12  -4 -15    0.67    1.00 
  12  -4 -15    2.25    1.06 
  14   4 -17   -0.01    0.77 
 -14   4  17   -0.03    1.05 
 -14  -4  17    1.46    1.33 
  14  -4 -17    0.27    1.02 
  14  -4 -17    2.07    1.05 
 -16   4  19    1.03    1.20 
  16   4 -19    0.63    1.29 
  16  -4 -19    1.81    1.36 
  16  -4 -19   -0.13    1.21 
 -16  -4  19    0.49    1.40 
 -18   4  21    0.36    1.29 
  18   4 -21   -1.78    1.32 
  18  -4 -21    0.80    1.39 
  18  -4 -21    2.04    1.68 
 -18  -4  21    1.10    1.56 
 -20   4  23    0.47    1.45 
  23   5 -20    1.49    1.56 
 -23  -5  20   -0.63    1.41 
  21   5 -18    0.27    1.21 
  21  -5 -18   -0.08    1.46 
 -21  -5  18    2.62    1.49 
  21  -5 -18    2.16    1.50 
  19   5 -16    8.92    1.73 
 -19   5  16   10.57    1.57 
 -19  -5  16   10.01    1.90 
  19  -5 -16    9.59    1.88 
  19  -5 -16    8.46    1.86 
  17   5 -14    2.97    1.14 
 -17   5  14    2.25    0.92 
  17  -5 -14    2.48    1.22 
  17  -5 -14    0.20    1.11 
 -17  -5  14    3.17    1.31 
  15   5 -12    2.41    1.06 
 -15   5  12    1.74    1.07 
  15   5 -12    3.65    0.83 
 -15   5  12    2.34    0.99 
  15  -5 -12    3.77    1.21 
 -15  -5  12    2.21    1.10 
  15  -5 -12    2.64    1.00 
 -13   5  10    4.99    0.98 
  13   5 -10    5.38    0.81 
  13   5 -10    4.26    0.89 
 -13   5  10    5.04    1.15 
 -13  -5  10    4.65    0.82 
 -13  -5  10    5.70    1.26 
  13  -5 -10    5.55    1.19 
  13  -5 -10    4.13    1.09 
 -11   5   8    0.35    0.57 
  11   5  -8    0.58    0.48 
 -11   5   8   -0.06    0.62 
  11   5  -8   -0.15    0.46 
  11   5  -8   -0.57    0.47 
 -11  -5   8   -0.72    0.45 
  11  -5  -8    1.50    0.76 
  11  -5  -8    1.22    0.72 
 -11  -5   8    0.68    0.49 
  -9   5   6   54.05    2.21 
   9   5  -6   51.31    2.48 
   9   5  -6   52.41    2.09 
  -9   5   6   52.51    2.38 
   9  -5  -6   55.40    2.43 
  -9  -5   6   54.50    2.14 
   9  -5  -6   53.49    2.45 
  -9  -5   6   56.20    2.57 
  -7   5   4   18.13    1.16 
  -7   5   4   17.61    1.20 
   7   5  -4   21.46    1.41 
   7   5  -4   19.41    0.96 
  -7  -5   4   18.45    1.34 
  -7  -5   4   18.82    1.14 
   7  -5  -4   18.24    1.28 
   5   5  -2   16.92    0.71 
  -5   5   2   16.82    1.08 
   5   5  -2   16.06    0.67 
  -5   5   2   18.31    1.05 
   5   5  -2   17.63    1.23 
  -5  -5   2   18.56    1.25 
  -5  -5   2   15.00    1.05 
   5  -5  -2   15.47    1.06 
  -3   5   0   79.34    2.59 
   3   5   0   72.62    2.94 
  -3   5   0   85.92    2.81 
  -3  -5   0   79.13    2.77 
   3  -5   0   77.22    2.60 
  -1   5  -2   52.79    1.74 
   1   5   2   56.01    2.29 
  -1   5  -2   52.16    2.14 
   1   5   2   51.92    1.55 
  -1   5  -2   52.15    1.85 
   1  -5   2   51.65    1.76 
  -1  -5  -2   52.39    1.56 
  -1  -5  -2   50.45    2.12 
   1  -5   2   50.89    1.80 
  -1  -5  -2   52.65    1.56 
   1  -5   2   50.39    2.12 
  -1   5   4   29.32    1.22 
  -1   5   4   28.87    1.67 
   1   5  -4   28.00    0.96 
   1   5  -4   29.83    1.32 
   1   5  -4   27.11    1.57 
  -1  -5   4   29.94    1.01 
  -1  -5   4   30.58    1.66 
   1  -5  -4   30.29    1.23 
   1  -5  -4   32.18    1.37 
   1  -5  -4   29.07    1.59 
   3   5  -6    3.81    0.62 
  -3   5   6    3.77    0.80 
   3  -5  -6    3.12    0.78 
  -3  -5   6    3.23    0.76 
   3  -5  -6    3.09    0.55 
  -5   5   8   63.35    2.83 
   5   5  -8   65.01    2.54 
   5  -5  -8   62.72    2.80 
   5  -5  -8   63.40    2.54 
  -5  -5   8   60.12    2.81 
   7   5 -10    0.71    0.14 
  -7   5  10    1.17    0.77 
   7   5 -10    0.58    0.15 
   7   5 -10    0.82    0.66 
   7  -5 -10    0.46    0.63 
   7  -5 -10   -0.30    0.65 
  -7  -5  10    1.18    0.70 
  -9   5  12    4.82    1.17 
   9   5 -12    2.24    0.84 
   9  -5 -12    1.30    0.93 
   9  -5 -12    3.83    0.99 
  -9  -5  12    2.25    1.03 
 -11   5  14   24.92    2.14 
  11   5 -14   22.77    1.94 
 -11  -5  14   21.84    2.34 
  11  -5 -14   24.37    2.06 
  11  -5 -14   25.33    2.14 
  13   5 -16   18.06    2.10 
 -13   5  16   19.43    2.20 
  13  -5 -16   17.39    2.15 
 -13  -5  16   19.09    2.38 
  13  -5 -16   18.12    2.15 
  15   5 -18    7.55    1.64 
 -15   5  18    6.09    1.61 
 -15  -5  18    7.31    1.65 
  15  -5 -18    8.36    1.81 
  15  -5 -18    8.39    1.80 
 -17   5  20    0.83    1.29 
  17   5 -20    0.61    1.29 
  17  -5 -20    0.83    1.47 
 -17  -5  20    0.44    1.19 
  17  -5 -20    2.74    1.50 
  19   5 -22    2.51    1.62 
 -19   5  22    2.80    1.62 
  22   6 -19    1.68    1.46 
  22  -6 -19    1.29    1.68 
 -22  -6  19    4.14    1.80 
  20   6 -17    3.88    1.57 
  20  -6 -17    3.31    1.58 
 -20  -6  17    3.46    1.36 
  20  -6 -17    0.40    1.36 
 -18   6  15    7.40    1.72 
  18   6 -15    6.48    1.52 
  18  -6 -15    8.09    1.83 
 -18  -6  15    6.25    1.72 
  18  -6 -15   10.63    1.92 
 -16   6  13    3.96    1.02 
  16   6 -13    2.91    1.11 
  16  -6 -13    2.87    1.28 
 -16  -6  13    2.78    1.32 
  16  -6 -13    4.32    1.31 
  14   6 -11   24.78    1.73 
  14   6 -11   17.73    1.99 
 -14   6  11   17.91    1.55 
  14   6 -11   21.60    1.39 
 -14   6  11   19.52    2.05 
  14  -6 -11   20.56    1.92 
  14  -6 -11   18.53    2.03 
 -14  -6  11   19.51    2.09 
 -12   6   9    4.28    1.06 
  12   6  -9    2.09    0.73 
  12   6  -9    2.75    0.67 
 -12   6   9    4.61    0.93 
  12   6  -9    2.49    1.04 
 -12  -6   9    3.56    0.75 
  12  -6  -9    2.58    0.98 
 -12  -6   9    3.60    1.10 
  12  -6  -9    3.76    0.98 
 -10   6   7   22.11    1.61 
  10   6  -7   25.61    1.90 
  10   6  -7   24.91    1.39 
 -10   6   7   25.15    1.52 
  10  -6  -7   20.78    1.58 
 -10  -6   7   23.86    1.91 
 -10  -6   7   26.97    1.45 
  10  -6  -7   22.11    1.61 
   8   6  -5   32.51    1.42 
  -8   6   5   35.44    1.73 
  -8   6   5   37.66    1.87 
   8   6  -5   32.70    2.07 
  -8  -6   5   32.92    2.08 
   8  -6  -5   31.80    1.73 
   8  -6  -5   35.64    1.94 
  -8  -6   5   31.30    1.61 
   6   6  -3   21.18    0.86 
   6   6  -3   21.78    1.60 
  -6   6   3   23.47    1.28 
   6   6  -3   19.02    0.82 
  -6   6   3   18.97    1.29 
   6  -6  -3   22.94    1.40 
  -6  -6   3   19.83    1.25 
  -6  -6   3   21.38    1.58 
  -4   6   1    5.09    0.67 
   4   6  -1    6.60    1.01 
  -4   6   1    5.44    0.81 
  -4  -6   1    5.36    0.78 
   4  -6  -1    6.91    0.85 
  -2   6  -1    1.18    0.40 
  -2   6  -1    1.28    0.64 
   2   6   1    0.49    0.60 
   2  -6   1    1.79    0.46 
  -2  -6  -1    1.16    0.53 
   0   6  -3   21.05    1.07 
   0   6  -3   19.61    0.91 
   0   6  -3   17.82    1.36 
   0   6   3   19.69    1.50 
   0  -6  -3   19.75    0.87 
   0  -6  -3   20.32    1.37 
   0  -6   3   19.51    1.39 
   0  -6   3   22.36    0.99 
   0  -6  -3   21.65    0.89 
  -2   6   5    4.14    0.85 
   2   6  -5    6.00    0.99 
   2   6  -5    4.44    0.64 
   2   6  -5    4.66    0.34 
   2  -6  -5    3.65    0.76 
   2  -6  -5    3.58    0.56 
  -2  -6   5    4.50    0.84 
  -2  -6   5    4.21    0.38 
  -4   6   7   54.70    2.63 
   4   6  -7   57.08    2.28 
   4  -6  -7   59.79    2.34 
  -4  -6   7   54.57    2.79 
   4  -6  -7   63.90    2.78 
  -6   6   9   40.11    2.31 
   6   6  -9   37.20    1.89 
   6  -6  -9   39.82    1.99 
   6  -6  -9   36.32    2.14 
  -6  -6   9   36.77    2.36 
   8   6 -11    4.63    0.98 
  -8   6  11    3.63    0.95 
  -8  -6  11    5.96    1.36 
   8  -6 -11    5.26    1.20 
   8  -6 -11    5.42    1.07 
  10   6 -13    2.23    1.01 
 -10   6  13    2.09    1.06 
  10  -6 -13    2.16    1.11 
 -10  -6  13    2.73    1.07 
  10  -6 -13    2.81    1.00 
  12   6 -15    0.21    0.88 
 -12   6  15    0.53    1.06 
  12  -6 -15    0.25    0.98 
  12  -6 -15    0.62    1.06 
 -12  -6  15   -0.25    1.13 
  14   6 -17    0.54    1.07 
 -14   6  17    0.63    1.09 
 -14  -6  17   -1.36    0.82 
  14  -6 -17    2.91    1.29 
  14  -6 -17    1.28    1.28 
  16   6 -19    4.99    1.54 
 -16   6  19    1.92    1.33 
  16  -6 -19    4.06    1.64 
  16  -6 -19    3.23    1.55 
 -16  -6  19    5.41    1.82 
  18   6 -21    0.35    1.61 
 -18   6  21   -1.80    1.20 
  18  -6 -21    0.99    1.60 
 -18  -6  21    0.95    2.00 
  21   7 -18    3.47    1.80 
 -21  -7  18    7.25    2.06 
  21  -7 -18    5.84    1.89 
  19   7 -16    3.45    1.59 
  19  -7 -16    7.00    1.84 
 -19  -7  16    7.35    1.88 
  19  -7 -16    8.89    1.92 
  17   7 -14   15.05    1.86 
  17   7 -14   18.00    2.37 
  17  -7 -14   19.52    2.32 
 -17  -7  14   21.88    2.56 
  17  -7 -14   18.12    2.38 
  15   7 -12    0.24    0.83 
  15   7 -12    1.29    0.98 
 -15   7  12    2.26    0.89 
 -15  -7  12    2.26    1.09 
  15  -7 -12    1.31    1.04 
  15  -7 -12    1.43    0.93 
 -13   7  10   12.38    1.45 
  13   7 -10    7.87    1.15 
  13   7 -10   13.73    1.86 
 -13   7  10   12.97    1.62 
 -13  -7  10   12.48    1.85 
  13  -7 -10   11.51    1.69 
  13  -7 -10   11.12    1.74 
  11   7  -8   53.92    3.09 
  11   7  -8   58.07    2.42 
 -11   7   8   59.14    2.74 
 -11   7   8   65.11    2.91 
 -11  -7   8   59.82    3.23 
 -11  -7   8   63.71    2.47 
  11  -7  -8   58.20    2.91 
  11  -7  -8   62.89    2.87 
   9   7  -6   11.90    0.90 
  -9   7   6   10.92    1.22 
  -9   7   6   11.39    1.25 
   9   7  -6    8.99    1.47 
  -9  -7   6   11.55    1.12 
   9  -7  -6   11.77    1.44 
   9  -7  -6   11.15    1.27 
  -9  -7   6   11.81    1.59 
   7   7  -4   57.69    1.84 
   7   7  -4   61.15    2.94 
  -7   7   4   56.00    2.49 
   7   7  -4   58.06    1.88 
  -7   7   4   60.33    2.44 
   7  -7  -4   61.26    2.66 
  -7  -7   4   58.63    2.39 
   7  -7  -4   55.08    2.35 
  -7  -7   4   62.28    2.94 
  -5   7   2   11.19    0.92 
  -5   7   2   12.26    1.22 
   5   7  -2   10.95    1.38 
  -5  -7   2    8.86    1.01 
   5  -7  -2    9.05    1.06 
  -3   7   0    8.22    1.07 
  -3   7   0    9.81    0.79 
   3   7   0    5.50    1.08 
  -3  -7   0    9.20    1.06 
   3  -7   0    9.07    0.97 
   1   7   2    7.24    1.21 
  -1   7  -2    6.99    1.06 
  -1   7  -2    8.49    0.72 
   1  -7   2    7.82    0.79 
  -1  -7  -2    7.14    1.04 
  -1   7   4   24.43    1.75 
   1   7  -4   22.80    1.17 
   1   7  -4   22.76    1.01 
   1   7  -4   23.61    1.68 
   1  -7  -4   25.21    1.08 
  -1  -7   4   24.41    1.09 
   1  -7  -4   22.99    1.52 
   1  -7  -4   21.66    1.06 
  -1  -7   4   25.41    1.74 
   3   7  -6   14.59    1.55 
   3   7  -6   14.66    1.01 
   3   7  -6   13.99    0.55 
  -3   7   6   15.33    1.60 
   3  -7  -6   14.04    1.49 
  -3  -7   6   12.41    0.60 
   3  -7  -6   14.31    1.04 
  -3  -7   6   12.60    1.47 
   5   7  -8    0.39    0.50 
  -5   7   8   -0.10    0.72 
  -5  -7   8   -0.22    0.72 
   5  -7  -8    1.19    0.86 
   5  -7  -8   -0.52    0.50 
  -7   7  10   71.93    3.55 
   7   7 -10   79.30    3.15 
  -7  -7  10   79.96    3.77 
   7  -7 -10   82.73    3.27 
   7  -7 -10   82.32    3.68 
   9   7 -12    4.82    1.03 
  -9   7  12    3.95    1.21 
   9  -7 -12    3.15    0.96 
   9  -7 -12    5.51    1.37 
  -9  -7  12    4.41    1.39 
  11   7 -14    4.01    1.11 
 -11   7  14    5.50    1.41 
 -11  -7  14    5.73    1.60 
  11  -7 -14    5.52    1.33 
  11  -7 -14    3.79    1.18 
  13   7 -16   10.77    1.71 
 -13   7  16    5.15    1.48 
  13  -7 -16    4.47    1.42 
 -13  -7  16    6.42    1.78 
  13  -7 -16    1.81    1.33 
  15   7 -18   -0.12    1.10 
 -15   7  18   -0.11    1.11 
  15  -7 -18    0.13    1.25 
 -15  -7  18    1.83    1.54 
  15  -7 -18   -1.00    1.28 
  17   7 -20    5.54    1.70 
 -17   7  20    8.04    2.03 
  17  -7 -20    5.16    1.79 
 -17  -7  20    4.25    2.03 
  20   8 -17    2.01    1.38 
  20  -8 -17    4.92    1.74 
 -20  -8  17    7.87    1.91 
  18   8 -15    3.32    1.71 
  18  -8 -15    1.65    1.32 
  18  -8 -15    0.92    1.35 
 -18  -8  15    2.23    1.60 
  16   8 -13    0.20    0.92 
 -16  -8  13    0.93    1.35 
  16  -8 -13    1.51    1.14 
  16  -8 -13    3.04    1.44 
  14   8 -11   -0.07    1.09 
 -14   8  11   -0.54    0.79 
 -14  -8  11    2.08    1.25 
  14  -8 -11    1.58    1.13 
  14  -8 -11    1.16    0.98 
  12   8  -9   22.74    2.40 
 -12   8   9   20.11    1.76 
 -12   8   9   21.97    1.72 
  12  -8  -9   22.24    1.82 
 -12  -8   9   19.01    2.27 
  12  -8  -9   25.54    2.19 
 -10   8   7    3.60    0.89 
  10   8  -7    2.13    1.11 
 -10   8   7    3.06    0.85 
 -10  -8   7    3.00    0.74 
  10  -8  -7    1.40    0.95 
 -10  -8   7    3.37    1.20 
  10  -8  -7    2.86    0.94 
   8   8  -5    6.08    1.33 
  -8   8   5    6.47    1.09 
  -8   8   5    6.10    0.95 
   8  -8  -5    6.58    0.99 
  -8  -8   5    5.87    0.90 
   8  -8  -5    3.53    0.99 
  -8  -8   5    3.65    1.16 
  -6   8   3   61.52    2.73 
   6   8  -3   62.31    3.12 
  -6   8   3   62.73    2.41 
   6  -8  -3   57.65    2.37 
   6  -8  -3   57.05    2.66 
  -6  -8   3   61.84    2.56 
  -4   8   1    8.49    0.81 
  -4   8   1    6.55    1.06 
   4   8  -1    7.40    1.20 
   4  -8  -1    8.12    1.09 
  -4  -8   1    8.99    1.12 
  -2   8  -1    1.27    0.42 
  -2   8  -1    1.39    0.73 
   2   8   1    1.39    0.86 
  -2  -8  -1    0.71    0.68 
   2  -8   1    1.31    0.54 
   0   8  -3   14.90    1.61 
   0   8   3   14.39    1.70 
   0   8  -3   13.42    0.89 
   0  -8   3   14.33    1.00 
   0  -8  -3   15.20    0.69 
   0  -8   3   14.15    1.55 
   0  -8  -3   14.49    0.61 
   0  -8  -3   13.60    1.45 
   2   8  -5   45.89    1.81 
  -2   8   5   43.70    2.45 
   2   8  -5   41.41    2.39 
  -2  -8   5   35.90    2.28 
  -2  -8   5   47.31    1.65 
   2  -8  -5   45.04    1.72 
   2  -8  -5   38.93    2.23 
  -4   8   7   10.38    1.56 
   4   8  -7   10.89    1.02 
   4   8  -7    8.95    1.38 
   4  -8  -7    8.76    1.40 
   4  -8  -7    9.08    1.01 
  -4  -8   7   10.67    1.60 
   6   8  -9    0.95    1.00 
   6   8  -9    1.27    0.68 
  -6   8   9    1.77    1.00 
   6  -8  -9    1.65    0.99 
   6  -8  -9    1.74    0.76 
  -6  -8   9    2.18    1.13 
   8   8 -11   38.96    2.18 
  -8   8  11   37.88    2.63 
  -8  -8  11   47.19    3.08 
   8  -8 -11   39.89    2.27 
   8  -8 -11   42.02    2.79 
 -10   8  13    2.09    1.18 
  10   8 -13    4.39    1.10 
  10  -8 -13   -0.50    1.10 
  10  -8 -13    2.38    1.01 
 -10  -8  13    2.81    1.50 
 -12   8  15    1.12    1.19 
 -12  -8  15    2.31    1.31 
  12  -8 -15    2.21    1.32 
  12  -8 -15    2.20    1.15 
 -14   8  17    5.45    1.57 
 -14  -8  17    9.70    2.22 
  14  -8 -17    5.17    1.55 
  14  -8 -17    4.05    1.65 
 -16   8  19   -0.57    1.29 
  16  -8 -19    3.01    1.57 
 -16  -8  19    0.99    1.73 
  21  -9 -18    1.00    1.78 
  19   9 -16   -2.69    1.33 
 -19  -9  16   -1.81    1.52 
  19  -9 -16   -2.17    1.31 
  17   9 -14    4.02    1.74 
  17  -9 -14    4.46    1.61 
 -17  -9  14    1.97    1.71 
  17  -9 -14    5.48    1.81 
  15   9 -12   -1.30    1.20 
  15  -9 -12    0.19    1.17 
 -15  -9  12   -0.15    1.33 
  15  -9 -12    0.77    0.99 
  13   9 -10    1.14    1.22 
 -13   9  10    0.89    0.87 
  13  -9 -10   -0.08    0.80 
  13  -9 -10    1.46    0.97 
 -13  -9  10    0.69    1.24 
 -11   9   8    1.44    0.84 
  11   9  -8    1.31    0.96 
 -11   9   8    1.59    0.92 
  11  -9  -8   -0.12    0.81 
  11  -9  -8    1.48    1.09 
 -11  -9   8    1.26    1.03 
  -9   9   6   -0.08    0.66 
   9   9  -6    0.61    0.84 
  -9   9   6    2.02    0.83 
   9  -9  -6   -0.40    0.63 
   9  -9  -6   -0.08    0.88 
  -9  -9   6    2.13    0.73 
  -9  -9   6   -0.18    0.74 
  -7   9   4   -0.82    0.63 
   7   9  -4   -0.60    0.89 
  -7   9   4   -0.16    0.51 
   7  -9  -4   -0.25    0.73 
   7  -9  -4   -0.45    0.51 
  -7  -9   4    0.12    0.59 
  -5   9   2    7.43    0.85 
  -5   9   2    6.30    1.17 
   5   9  -2    7.33    1.44 
  -5  -9   2    5.22    0.98 
   5  -9  -2    5.97    1.08 
   5  -9  -2    6.59    0.83 
   3   9   0    1.76    1.00 
  -3   9   0   -0.40    0.67 
  -3   9   0    0.25    0.37 
  -3  -9   0    1.31    0.78 
   3  -9   0   -0.17    0.60 
  -1   9  -2    0.15    0.75 
   1   9   2    0.43    0.88 
   1  -9   2    0.11    0.54 
  -1  -9  -2   -0.19    0.74 
  -1   9   4    4.06    1.02 
   1   9  -4    2.26    1.01 
   1  -9  -4    2.73    1.05 
  -1  -9   4    4.31    0.68 
  -1  -9   4    3.69    1.11 
  -3   9   6    1.23    0.97 
   3   9  -6    1.80    1.10 
  -3  -9   6    3.03    1.17 
   3  -9  -6    1.45    0.93 
   5   9  -8    8.18    1.58 
  -5   9   8    3.64    1.21 
  -5  -9   8    3.89    1.36 
   5  -9  -8    7.31    1.42 
   5  -9  -8    7.00    1.09 
   7   9 -10    1.78    1.23 
  -7   9  10    3.17    1.23 
   7  -9 -10   -0.47    1.00 
  -7  -9  10    1.76    1.22 
   7  -9 -10    0.58    0.74 
  -9   9  12    1.17    1.13 
   9   9 -12    0.88    1.26 
   9  -9 -12    1.23    0.89 
   9  -9 -12    2.11    1.28 
  -9  -9  12    2.02    1.36 
  11   9 -14    6.00    1.79 
 -11   9  14    6.27    1.53 
  11  -9 -14    5.41    1.67 
  11  -9 -14    2.45    1.16 
 -11  -9  14    6.85    1.69 
 -13   9  16    2.02    1.29 
  13  -9 -16    0.39    1.23 
  13  -9 -16    0.70    1.10 
 -13  -9  16    1.88    1.62 
 -15   9  18    0.00    1.27 
  15  -9 -18    2.23    1.43 
 -15  -9  18   -1.72    1.05 
  18  10 -15    3.97    1.82 
 -18 -10  15   -1.82    1.53 
  16  10 -13   -1.20    1.44 
 -16 -10  13    2.04    1.64 
  16 -10 -13    2.36    1.60 
  14  10 -11    2.27    1.55 
  14 -10 -11    2.06    1.40 
 -14 -10  11    0.70    1.51 
 -12  10   9    1.41    0.95 
  12  10  -9    3.13    1.53 
  12 -10  -9    0.76    1.18 
 -12 -10   9    2.68    1.49 
 -10  10   7    0.23    0.81 
  10  10  -7    3.94    1.22 
  10 -10  -7   -1.01    0.90 
 -10 -10   7    1.11    1.03 
  -8  10   5    4.01    1.11 
   8  10  -5    3.81    1.41 
   8 -10  -5    4.84    1.25 
  -6  10   3   22.52    1.86 
   6  10  -3   14.63    2.01 
  -6 -10   3   17.21    1.53 
   6 -10  -3   16.59    1.74 
  -4  10   1    8.53    1.43 
   4  10  -1    7.14    1.40 
   4 -10  -1    9.45    1.31 
  -4 -10   1    6.29    1.17 
   2  10   1    5.98    1.46 
  -2  10  -1    1.73    1.00 
  -2 -10  -1    4.25    1.01 
   2 -10   1    2.52    0.80 
   0  10  -3   -0.08    0.88 
   0  10   3    1.77    1.08 
   0 -10  -3    1.64    0.93 
   0 -10   3    0.88    0.64 
   2  10  -5    6.04    1.28 
  -2  10   5    4.55    1.35 
   2 -10  -5    4.78    1.25 
  -4  10   7    4.69    1.37 
   4  10  -7    4.83    1.47 
   4 -10  -7    4.50    1.30 
  -4 -10   7    4.91    1.49 
  -6  10   9    3.70    1.36 
   6  10  -9    6.16    1.62 
   6 -10  -9    5.23    1.46 
  -6 -10   9    3.09    1.42 
  -8  10  11    0.41    1.13 
   8  10 -11    5.43    1.66 
   8 -10 -11    2.81    1.35 
  -8 -10  11    2.95    1.58 
  10  10 -13    4.72    1.69 
 -10  10  13    0.66    1.21 
  10 -10 -13    2.93    1.53 
 -10 -10  13    2.69    1.59 
 -12  10  15    0.43    1.21 
  12  10 -15   -1.78    0.95 
  12 -10 -15   -1.06    1.37 
 -12 -10  15   -0.25    1.47 
 -14  10  17   -0.56    1.26 
  14  10 -17    0.42    1.43 
 -14 -10  17   -1.89    2.51 
  15  11 -12    0.83    1.34 
  15 -11 -12    1.00    1.50 
 -15 -11  12    1.77    1.38 
  13  11 -10    3.22    1.78 
 -13 -11  10    4.29    1.78 
  13 -11 -10    4.03    1.54 
 -11  11   8   23.21    2.09 
  11  11  -8   15.23    2.44 
  11 -11  -8   18.52    2.28 
  -9  11   6   10.61    1.75 
   9  11  -6    9.93    1.78 
   9 -11  -6   12.52    1.80 
   7  11  -4   26.94    2.85 
  -7  11   4   25.30    2.14 
   7 -11  -4   26.15    2.23 
  -5  11   2   22.99    2.08 
   5  11  -2   24.65    2.56 
   5 -11  -2   26.07    2.03 
  -5 -11   2   19.72    1.77 
   3  11   0   -0.17    0.83 
  -3  11   0    0.29    0.87 
  -3 -11   0   -0.97    0.63 
   3 -11   0    0.74    0.81 
   1  11   2    0.81    1.17 
  -1  11  -2    0.36    1.00 
  -1 -11  -2    1.18    0.92 
   1  11  -4    8.05    1.62 
  -1  11   4    8.89    1.69 
   1 -11  -4    6.01    1.35 
  -3  11   6   41.66    2.98 
   3  11  -6   40.91    2.95 
   3 -11  -6   41.06    2.80 
  -5  11   8    2.48    1.32 
   5  11  -8    5.35    1.63 
  -5 -11   8    4.19    1.54 
   5 -11  -8    4.31    1.39 
  -7  11  10    8.88    1.82 
   7  11 -10   10.97    2.10 
  -7 -11  10    6.10    1.90 
   7 -11 -10    8.52    1.85 
  -9  11  12   20.10    2.44 
   9  11 -12   16.48    2.53 
  -9 -11  12   25.13    3.04 
   9 -11 -12   13.25    2.25 
  11  11 -14    0.59    1.63 
 -11  11  14   -0.89    1.19 
  11 -11 -14   -3.30    1.20 
 -11 -11  14    1.75    1.73 
 -13  11  16    2.73    1.55 
  14  12 -11   -0.99    1.58 
  14 -12 -11    2.07    1.60 
  12  12  -9   18.62    2.78 
  12 -12  -9   16.84    2.36 
 -10  12   7   15.35    2.26 
  10  12  -7   15.43    2.30 
  10 -12  -7   16.64    2.14 
   8  12  -5    1.04    1.24 
  -8  12   5   -0.36    0.98 
   8 -12  -5    0.10    0.99 
   6  12  -3   13.26    2.17 
  -6  12   3   12.84    1.88 
   6 -12  -3   11.72    1.63 
  -4  12   1    7.16    1.62 
   4  12  -1   10.44    1.82 
   4 -12  -1   10.05    1.54 
   2  12   1   -1.54    1.09 
  -2  12  -1    1.14    1.14 
  -2 -12  -1    0.57    0.89 
   0  12   3    0.03    1.23 
   0  12  -3   -0.01    1.01 
   0 -12  -3    0.77    0.98 
   2  12  -5    0.92    1.21 
  -2  12   5    1.60    1.36 
   2 -12  -5    2.48    1.21 
  -4  12   7   10.81    1.99 
   4  12  -7    9.15    1.83 
   4 -12  -7    9.56    1.84 
   6  12  -9    5.23    1.54 
  -6  12   9    4.47    1.63 
   6 -12  -9    4.67    1.66 
  -6 -12   9    3.49    1.67 
   8  12 -11    5.03    1.93 
  -8  12  11    6.39    1.74 
  -8 -12  11    7.87    1.87 
   8 -12 -11    6.79    1.90 
  10  12 -13    3.83    2.01 
 -10  12  13    1.39    1.56 
  10 -12 -13    1.32    1.62 
 -10 -12  13    3.17    1.99 
 -12  12  15    4.23    1.74 
  13 -13 -10   14.63    2.56 
  11  13  -8    0.32    1.68 
  11 -13  -8   -1.16    1.08 
   9  13  -6    7.28    2.07 
   9 -13  -6    3.35    1.41 
   7  13  -4    2.77    1.65 
  -7  13   4    3.76    1.44 
   7 -13  -4    4.67    1.42 
  -5  13   2    1.02    1.20 
   5  13  -2    0.18    1.43 
   3  13   0    0.53    1.46 
  -3  13   0    0.41    1.15 
  -1  13  -2   -0.58    1.14 
   1  13   2    1.39    1.51 
  -1 -13  -2   -1.29    0.98 
   1  13  -4   -1.46    1.04 
  -1  13   4    1.17    1.43 
   1 -13  -4   -1.23    0.93 
   3  13  -6    2.88    1.56 
  -3  13   6    2.80    1.53 
   3 -13  -6    0.92    1.29 
  -5  13   8    4.63    1.58 
   5  13  -8   -2.40    1.27 
   5 -13  -8    4.33    1.63 
  -7  13  10   -1.36    1.23 
   7  13 -10   -2.28    1.24 
   7 -13 -10   -0.59    1.37 
  -7 -13  10    1.14    1.22 
  -9  13  12    1.22    1.54 
  10 -14  -7    2.70    1.63 
   8  14  -5   -0.69    1.55 
  -6  14   3    3.24    1.48 
   6  14  -3    4.85    1.98 
   4  14  -1   -1.63    0.99 
  -4  14   1    1.98    1.36 
   2  14   1    1.45    1.61 
  -2  14  -1   -0.12    1.20 
   0  14  -3    3.54    1.55 
   0  14   3    0.75    1.42 
  -2  14   5    7.30    1.92 
   2  14  -5    6.08    1.87 
   2 -14  -5    4.86    1.58 
  -4  14   7    2.24    1.56 
   4  14  -7    2.17    1.61 
   4 -14  -7    1.00    1.46 
   6  14  -9   -1.71    1.02 
  -6  14   9   -1.68    1.34 
   6 -14  -9   -1.19    1.41 
  -8  14  11    0.50    1.53 
   3  15   0    1.64    1.86 
  -3  15   0    2.63    1.60 
  -1  15  -2    1.56    1.65 
   1  15   2    2.23    1.80 
   1  15  -4    2.28    1.67 
  -1  15   4    4.04    2.00 
   3  15  -6    5.17    2.24 
  -3  15   6    8.34    2.14 
  24   0 -20    6.28    1.77 
  24   0 -20    6.26    2.08 
  22   0 -18   -0.18    1.18 
 -22   0  18    0.91    1.03 
  22   0 -18   -0.58    1.28 
  20   0 -16   17.07    2.27 
 -20   0  16   13.03    1.76 
  20   0 -16   14.52    1.87 
  18   0 -14    0.97    1.06 
  18   0 -14    1.41    0.91 
 -18   0  14    0.45    0.82 
  16   0 -12    9.70    1.52 
  16   0 -12    7.72    1.24 
 -16   0  12    6.27    1.30 
 -16   0  12    5.86    1.07 
  14   0 -10   28.75    1.75 
 -14   0  10   23.91    1.75 
  14   0 -10   23.32    1.72 
 -14   0  10   28.47    1.71 
  12   0  -8    6.69    0.88 
  12   0  -8    5.85    1.02 
 -12   0   8    6.70    0.90 
 -12   0   8    4.80    0.96 
  10   0  -6  317.15    9.01 
  10   0  -6  313.52    8.82 
 -10   0   6  317.33    8.64 
 -10   0   6  309.14    8.99 
  -8   0   4   13.77    1.03 
   8   0  -4   14.31    0.81 
  -8   0   4   13.30    0.78 
   8   0  -4   14.79    0.96 
  -8   0   4   16.25    1.01 
  -6   0   2  170.13    4.47 
   6   0  -2  164.18    4.47 
   6   0  -2  168.43    4.77 
  -6   0   2  162.56    4.82 
  -6   0   2  165.96    4.81 
   4   0   0   93.69    2.79 
  -4   0   0   92.92    2.47 
  -4   0   0   85.39    2.74 
  -4   0   0   88.45    2.75 
   4   0   0   93.67    2.78 
   4   0   0   86.36    2.46 
   2   0   2   50.92    1.70 
  -2   0  -2   49.12    1.68 
  -2   0  -2   50.35    1.61 
   2   0   2   50.89    1.68 
  -2   0  -2   48.16    1.69 
   2   0   2   53.01    1.64 
   0   0   4  168.60    4.91 
   0   0   4  177.10    4.74 
   0   0  -4  171.08    4.76 
   0   0  -4  169.45    5.06 
   0   0  -4  173.33    4.90 
   2   0  -6   14.58    0.99 
  -2   0   6   16.57    1.08 
   2   0  -6   16.83    0.86 
  -2   0   6   15.38    0.84 
  -4   0   8  145.89    4.75 
   4   0  -8  144.05    4.62 
   4   0  -8  149.48    4.37 
  -6   0  10    1.73    0.65 
   6   0 -10    0.94    0.52 
   6   0 -10    0.08    0.42 
   8   0 -12   40.45    1.93 
   8   0 -12   40.49    2.28 
  -8   0  12   44.55    2.42 
  10   0 -14   72.97    3.42 
 -10   0  14   69.22    3.43 
  10   0 -14   74.01    3.01 
  12   0 -16    1.08    0.76 
  12   0 -16    0.52    0.98 
 -12   0  16    0.41    1.06 
 -14   0  18    4.72    1.28 
  14   0 -18    5.39    1.56 
  14   0 -18    2.75    1.13 
 -16   0  20    1.38    1.34 
  16   0 -20    1.82    1.22 
  16   0 -20    0.16    0.91 
  18   0 -22    3.36    1.90 
 -18   0  22    3.63    1.75 
  25  -1 -21    2.72    1.60 
  23   1 -19    4.65    1.58 
  23   1 -19    0.57    1.14 
  23  -1 -19   -0.66    1.11 
 -23  -1  19    2.88    1.46 
  23  -1 -19    0.04    1.13 
  21   1 -17   -0.27    0.91 
 -21   1  17   -0.38    1.02 
  21   1 -17    0.65    1.36 
  21  -1 -17   -0.75    1.21 
  21  -1 -17   -0.03    1.10 
 -21  -1  17    0.12    1.07 
 -19   1  15   10.56    1.53 
  19   1 -15    7.90    1.49 
  19   1 -15   10.66    1.57 
  19  -1 -15    9.56    1.60 
 -19  -1  15   10.52    1.61 
  19  -1 -15    9.22    1.75 
  17   1 -13    1.51    0.97 
  17   1 -13    2.22    0.91 
 -17   1  13    1.42    0.88 
 -17   1  13    0.39    0.97 
  17  -1 -13    0.92    1.02 
  17  -1 -13    0.63    0.86 
 -17  -1  13    2.16    0.89 
  15   1 -11    2.05    0.82 
 -15   1  11    2.93    0.80 
 -15   1  11    1.90    1.00 
  15   1 -11    2.07    0.82 
  15  -1 -11    2.78    0.88 
 -15  -1  11    1.48    0.73 
  15  -1 -11    2.31    0.97 
 -15  -1  11    3.43    0.89 
  13   1  -9    4.22    0.85 
 -13   1   9    4.80    0.78 
 -13   1   9    5.20    0.97 
  13   1  -9    4.10    0.85 
 -13  -1   9    3.77    0.81 
  13  -1  -9    4.76    0.91 
  13  -1  -9    4.19    0.88 
 -13  -1   9    4.42    0.91 
 -11   1   7   89.28    3.37 
  11   1  -7   79.75    3.19 
  11   1  -7   89.71    3.11 
 -11   1   7   85.10    2.93 
  11  -1  -7   87.08    3.35 
 -11  -1   7   89.63    3.10 
 -11  -1   7   86.46    3.24 
  11  -1  -7   88.24    3.20 
  -9   1   5    9.28    0.68 
  -9   1   5   10.12    1.08 
   9   1  -5   10.04    0.86 
   9  -1  -5   11.51    0.73 
  -9  -1   5   10.85    0.89 
   9  -1  -5   10.57    0.91 
  -9  -1   5    9.45    0.79 
  -9  -1   5    9.08    0.86 
   7   1  -3  101.82    3.06 
  -7   1   3   97.47    3.16 
  -7   1   3   98.28    3.26 
  -7   1   3  100.69    2.78 
   7  -1  -3  102.38    2.81 
  -7  -1   3   97.34    3.17 
  -7  -1   3   99.40    3.18 
   7  -1  -3   93.84    3.12 
  -7  -1   3   99.37    3.03 
  -5   1   1   34.22    1.40 
   5   1  -1   32.06    1.22 
   5   1  -1   35.80    1.44 
  -5   1   1   33.90    1.37 
   5   1  -1   33.50    1.24 
   5   1  -1   35.93    1.36 
   5  -1  -1   35.77    1.36 
  -5  -1   1   35.38    1.36 
  -5  -1   1   32.85    1.40 
  -5  -1   1   34.51    1.24 
   5  -1  -1   33.57    1.36 
  -3   1  -1    7.22    0.54 
   3   1   1    7.30    0.55 
   3   1   1    6.34    0.51 
   3   1   1    7.60    0.52 
  -3   1  -1    6.86    0.60 
  -3  -1  -1    7.49    0.52 
  -3  -1  -1    6.52    0.52 
   3  -1   1    6.67    0.38 
  -3  -1  -1    6.98    0.60 
   3  -1   1    7.89    0.55 
   3  -1   1    7.48    0.54 
  -1   1  -3    7.37    0.54 
   1   1   3    5.95    0.61 
  -1   1  -3    6.90    0.48 
   1   1   3    7.01    0.56 
   1   1   3    6.73    0.58 
  -1   1  -3    6.18    0.58 
   1  -1   3    7.06    0.55 
  -1  -1  -3    6.74    0.60 
  -1  -1  -3    6.77    0.60 
  -1  -1  -3    6.57    0.56 
   1  -1   3    7.11    0.58 
   1  -1   3    6.81    0.46 
   1   1  -5   24.57    0.97 
   1   1  -5   24.35    1.21 
  -1   1   5   23.29    1.20 
   1  -1  -5   24.64    1.19 
  -1  -1   5   24.80    1.21 
   1  -1  -5   25.61    1.16 
  -1  -1   5   25.55    0.94 
   3   1  -7  102.79    3.05 
  -3   1   7  101.99    3.53 
   3   1  -7   98.01    3.37 
  -3  -1   7  100.17    3.47 
   3  -1  -7  101.30    3.28 
   3  -1  -7  105.54    3.44 
  -3  -1   7  108.03    3.04 
   5   1  -9    0.92    0.38 
   5   1  -9    0.75    0.55 
  -5   1   9    0.49    0.47 
  -5  -1   9    1.64    0.66 
   5  -1  -9    0.53    0.47 
   5  -1  -9    0.32    0.54 
  -7   1  11   17.93    1.54 
   7   1 -11   18.02    1.10 
   7   1 -11   16.02    1.40 
   7  -1 -11   16.01    1.41 
  -7  -1  11   15.00    1.59 
   7  -1 -11   19.26    1.30 
   9   1 -13   41.13    1.94 
   9   1 -13   36.76    2.20 
  -9   1  13   42.13    2.47 
   9  -1 -13   41.06    2.11 
   9  -1 -13   38.34    2.24 
  -9  -1  13   41.31    2.37 
  11   1 -15   -0.87    0.55 
 -11   1  15    0.47    0.93 
  11   1 -15   -1.07    0.53 
 -11  -1  15   -0.24    0.86 
  11  -1 -15   -0.25    0.67 
  11  -1 -15    0.07    0.88 
  13   1 -17    1.70    0.86 
 -13   1  17    0.14    1.06 
  13   1 -17    1.20    1.13 
  13  -1 -17    2.47    1.07 
  13  -1 -17    1.66    0.91 
 -13  -1  17    1.88    1.22 
 -15   1  19   11.08    1.99 
  15   1 -19   15.01    2.28 
  15  -1 -19   12.89    2.14 
  15  -1 -19   10.89    1.73 
 -15  -1  19    9.48    1.92 
  17   1 -21    3.09    1.63 
 -17   1  21    1.84    1.20 
  17  -1 -21    2.79    1.28 
  17  -1 -21    1.87    1.53 
 -17  -1  21    2.31    1.56 
 -19   1  23    1.77    1.61 
  19   1 -23    1.05    1.97 
 -19  -1  23    0.99    1.63 
  24   2 -20    0.24    1.17 
  24  -2 -20    0.40    1.56 
 -24  -2  20    2.41    1.51 
  24  -2 -20    3.12    1.52 
  22   2 -18    0.03    1.29 
 -22  -2  18   -0.24    1.12 
  22  -2 -18    1.65    1.55 
  22  -2 -18    1.93    1.36 
 -20   2  16    2.14    1.17 
  20   2 -16    4.94    1.49 
  20   2 -16    2.99    1.18 
  20  -2 -16    1.17    1.04 
  20  -2 -16    2.91    1.24 
 -20  -2  16    1.52    1.11 
  18   2 -14    7.06    1.53 
 -18   2  14    5.10    1.10 
  18   2 -14    6.38    1.21 
  18  -2 -14    5.89    1.35 
  18  -2 -14    6.91    1.40 
 -18  -2  14    1.86    1.02 
  16   2 -12    1.24    0.73 
 -16   2  12   -0.07    0.67 
  16   2 -12    0.36    0.70 
 -16   2  12    0.26    0.59 
  16  -2 -12    0.16    0.90 
 -16  -2  12   -0.42    0.67 
  16  -2 -12    0.38    0.66 
 -14   2  10    7.73    1.01 
  14   2 -10    8.62    1.31 
 -14   2  10    8.68    1.27 
  14   2 -10    7.97    1.09 
  14  -2 -10    9.49    1.28 
 -14  -2  10    7.42    1.14 
  14  -2 -10    9.00    1.29 
 -14  -2  10    7.68    1.21 
 -12   2   8    0.19    0.37 
  12   2  -8    0.52    0.58 
  12   2  -8   -0.01    0.43 
 -12   2   8   -0.57    0.56 
 -12  -2   8    0.41    0.61 
 -12  -2   8   -0.13    0.52 
 -12  -2   8    0.27    0.50 
  12  -2  -8    0.59    0.60 
  12  -2  -8    0.51    0.66 
 -10   2   6    0.74    0.37 
  10   2  -6    0.98    0.56 
  10   2  -6    0.40    0.42 
 -10   2   6   -0.05    0.52 
 -10  -2   6    0.19    0.50 
 -10  -2   6    0.80    0.47 
  10  -2  -6    0.29    0.49 
 -10  -2   6    0.44    0.47 
  -8   2   4    1.45    0.33 
  -8   2   4    0.99    0.50 
  -8  -2   4    1.53    0.48 
  -8  -2   4    1.79    0.47 
  -8  -2   4    0.84    0.43 
   8  -2  -4    1.24    0.30 
   8  -2  -4    2.05    0.48 
  -6   2   2   14.24    0.95 
   6   2  -2   12.82    0.83 
   6   2  -2   14.00    0.95 
  -6   2   2   13.50    0.54 
   6  -2  -2   13.49    0.54 
  -6  -2   2   13.54    0.86 
   6  -2  -2   13.72    0.87 
  -6  -2   2   11.58    0.80 
  -6  -2   2   12.68    0.87 
  -4   2   0   80.67    2.51 
  -4   2   0   81.36    2.48 
  -4   2   0   81.83    2.24 
  -4   2   0   80.61    2.63 
   4   2   0   83.82    2.63 
  -4   2   0   82.24    2.24 
   4   2   0   79.30    2.58 
   4   2   0   78.94    2.44 
   4  -2   0   83.06    2.52 
   4  -2   0   79.62    2.23 
   4  -2   0   80.01    2.49 
  -4  -2   0   81.12    2.65 
  -4  -2   0   82.21    2.46 
   2   2   2   25.34    1.15 
  -2   2  -2   22.09    1.07 
   2   2   2   22.74    0.96 
  -2   2  -2   24.44    0.99 
   2   2   2   23.10    1.24 
  -2   2  -2   23.30    0.91 
  -2  -2  -2   24.23    0.98 
   2  -2   2   23.12    0.97 
   2  -2   2   24.16    0.93 
  -2  -2  -2   24.07    1.11 
   2  -2   2   24.41    0.90 
   2  -2   2   23.56    1.07 
   0   2  -4   68.85    2.00 
   0   2   4   66.21    2.42 
   0   2  -4   72.21    2.38 
   0  -2   4   68.90    2.39 
   0  -2  -4   68.28    2.28 
   0  -2  -4   68.46    2.40 
   0  -2   4   75.55    2.00 
   2   2  -6   48.85    1.49 
   2   2  -6   48.59    1.93 
  -2   2   6   49.03    2.02 
  -2  -2   6   47.89    1.45 
   2  -2  -6   49.91    1.90 
   2  -2  -6   45.24    1.89 
  -2  -2   6   45.20    1.95 
   4   2  -8    1.88    0.34 
   4   2  -8    1.92    0.61 
  -4   2   8    2.58    0.72 
   4  -2  -8    1.51    0.56 
  -4  -2   8    1.55    0.64 
   4  -2  -8    0.73    0.50 
  -4  -2   8    2.41    0.36 
   6   2 -10   55.56    2.47 
   6   2 -10   60.80    2.04 
  -6   2  10   54.45    2.56 
   6  -2 -10   56.59    2.49 
  -6  -2  10   57.36    2.67 
   6  -2 -10   57.70    2.45 
   8   2 -12   17.76    1.44 
  -8   2  12   23.52    1.81 
   8   2 -12   20.79    1.19 
  -8  -2  12   15.65    1.72 
   8  -2 -12   16.94    1.44 
   8  -2 -12   16.62    1.42 
  10   2 -14    0.23    0.52 
  10   2 -14   -0.98    0.48 
 -10   2  14   -0.61    0.52 
  10  -2 -14   -0.01    0.78 
  10  -2 -14   -0.15    0.71 
 -10  -2  14    0.28    0.84 
  12   2 -16   34.56    1.93 
  12   2 -16   33.60    2.37 
 -12   2  16   36.93    2.64 
 -12  -2  16   33.12    2.43 
  12  -2 -16   39.75    2.40 
  12  -2 -16   35.70    2.59 
  14   2 -18    5.18    1.50 
 -14   2  18    2.24    1.22 
 -14  -2  18    5.40    1.38 
  14  -2 -18    6.20    1.47 
  14  -2 -18    3.49    1.21 
 -16   2  20    2.00    1.39 
  16   2 -20    1.10    1.45 
 -16  -2  20    1.78    1.44 
  16  -2 -20   -0.57    0.95 
  16  -2 -20    1.06    1.41 
 -18   2  22   -0.27    1.36 
  18   2 -22    1.07    1.24 
 -18  -2  22    0.93    1.64 
  18  -2 -22    3.10    1.51 
  18  -2 -22    0.26    1.41 
 -25  -3  21    4.14    1.78 
  23   3 -19   -0.22    1.40 
  23  -3 -19    3.72    1.77 
 -23  -3  19    0.07    1.26 
  23  -3 -19    0.10    1.31 
  21   3 -17   -0.95    1.12 
  21  -3 -17    0.37    1.34 
 -21  -3  17    2.61    1.26 
  21  -3 -17    2.47    1.35 
  19   3 -15   16.22    2.11 
 -19   3  15   12.84    1.64 
  19   3 -15    8.87    1.34 
  19  -3 -15   15.83    2.25 
 -19  -3  15   10.32    1.74 
  19  -3 -15   13.39    1.89 
  17   3 -13   15.14    1.41 
 -17   3  13   12.83    1.87 
  17   3 -13   15.32    1.91 
 -17   3  13   15.20    1.59 
  17  -3 -13   16.04    2.07 
 -17  -3  13   18.37    1.98 
  17  -3 -13   12.92    1.71 
 -15   3  11   18.29    1.41 
  15   3 -11   21.50    1.77 
  15   3 -11   19.32    1.50 
 -15   3  11   18.01    1.92 
  15  -3 -11   21.39    1.93 
 -15  -3  11   18.81    1.72 
  15  -3 -11   17.41    1.83 
 -13   3   9   35.78    1.75 
  13   3  -9   35.56    1.77 
  13   3  -9   32.68    1.96 
 -13   3   9   34.31    2.16 
  13  -3  -9   34.43    2.06 
 -13  -3   9   34.88    2.01 
 -13  -3   9   35.93    1.82 
 -13  -3   9   36.02    2.07 
  13  -3  -9   32.59    2.02 
  11   3  -7   54.10    2.16 
 -11   3   7   53.73    2.08 
  11   3  -7   53.92    2.32 
 -11   3   7   55.16    2.47 
  11  -3  -7   46.69    2.32 
 -11  -3   7   55.92    2.25 
  11  -3  -7   47.36    2.35 
 -11  -3   7   52.41    2.42 
 -11  -3   7   55.97    2.35 
   9   3  -5   44.49    1.88 
  -9   3   5   45.32    1.68 
   9   3  -5   44.04    1.97 
  -9   3   5   45.28    2.10 
  -9  -3   5   43.69    1.86 
  -9  -3   5   43.85    1.91 
  -9  -3   5   46.36    2.06 
   9  -3  -5   46.31    1.99 
  -7   3   3   44.30    1.91 
  -7   3   3   43.15    1.51 
   7   3  -3   47.61    1.93 
   7  -3  -3   44.41    1.82 
  -7  -3   3   45.88    1.84 
  -7  -3   3   49.01    1.75 
   7  -3  -3   44.35    1.51 
  -7  -3   3   41.72    1.88 
   5   3  -1  205.03    5.54 
  -5   3   1  206.93    5.44 
  -5   3   1  201.34    5.82 
   5   3  -1  196.46    5.85 
  -5   3   1  202.48    5.45 
   5  -3  -1  203.19    5.71 
   5  -3  -1  203.94    5.43 
  -5  -3   1  203.14    5.53 
  -5  -3   1  204.23    5.82 
   3   3   1    0.52    0.39 
  -3   3  -1    0.31    0.26 
   3   3   1    0.25    0.21 
  -3   3  -1    0.06    0.24 
  -3   3  -1    0.17    0.24 
  -3   3  -1    0.71    0.36 
   3  -3   1   -0.10    0.24 
  -3  -3  -1    0.66    0.40 
  -3  -3  -1    0.20    0.23 
   3  -3   1    0.29    0.24 
   3  -3   1    0.44    0.29 
   1   3   3   24.20    0.99 
  -1   3  -3   22.12    1.12 
   1   3   3   24.74    1.29 
  -1  -3  -3   23.38    1.23 
   1  -3   3   21.93    1.12 
   1  -3   3   22.59    0.81 
   1  -3   3   22.23    0.84 
  -1  -3  -3   23.24    0.99 
   1   3  -5   77.30    2.59 
  -1   3   5   71.92    2.72 
  -1  -3   5   73.69    2.72 
   1  -3  -5   75.44    2.68 
   1  -3  -5   77.28    2.52 
  -3   3   7    2.79    0.74 
   3   3  -7    0.78    0.47 
   3   3  -7    1.14    0.18 
   3  -3  -7    1.33    0.56 
  -3  -3   7    1.17    0.58 
   3  -3  -7    0.42    0.42 
  -3  -3   7    0.86    0.16 
   5   3  -9   97.79    2.80 
  -5   3   9  103.17    3.71 
   5   3  -9   98.07    3.50 
  -5  -3   9   92.74    3.66 
   5  -3  -9   95.92    3.55 
   5  -3  -9   98.46    3.52 
  -5  -3   9   96.84    2.77 
   7   3 -11    4.06    0.53 
   7   3 -11    4.39    0.85 
  -7   3  11    4.43    0.90 
   7   3 -11    3.20    0.48 
   7  -3 -11    3.70    0.93 
  -7  -3  11    2.27    0.91 
   7  -3 -11    3.14    0.77 
  -7  -3  11    4.07    0.53 
   9   3 -13   26.87    1.86 
  -9   3  13   26.26    2.06 
   9   3 -13   27.73    1.37 
   9  -3 -13   26.99    2.01 
  -9  -3  13   29.02    2.17 
   9  -3 -13   28.63    1.95 
  11   3 -15   -0.41    0.88 
  11   3 -15   -0.62    0.47 
 -11   3  15   -0.35    0.88 
  11  -3 -15    0.57    0.77 
 -11  -3  15   -0.44    0.94 
  11  -3 -15   -0.15    0.84 
  13   3 -17   -1.41    0.92 
 -13   3  17    0.38    1.06 
 -13  -3  17    0.30    0.87 
  13  -3 -17   -0.06    0.92 
  13  -3 -17   -1.34    0.64 
  15   3 -19    1.80    1.11 
 -15   3  19    2.32    1.38 
 -15  -3  19    0.22    1.37 
  15  -3 -19    4.94    1.66 
  15  -3 -19    3.56    1.36 
  17   3 -21    4.32    1.72 
 -17   3  21   -0.81    1.20 
  17  -3 -21    2.50    1.37 
  17  -3 -21    3.06    1.63 
 -17  -3  21    2.59    1.76 
  19   3 -23   -1.19    1.66 
 -19   3  23    0.57    1.39 
  19  -3 -23    0.84    1.42 
  24   4 -20   14.14    2.44 
 -24  -4  20   10.79    2.21 
  22   4 -18    1.81    1.47 
 -22  -4  18    0.66    1.31 
  22  -4 -18   -0.82    1.26 
  22  -4 -18    1.27    1.61 
  20   4 -16    1.90    1.29 
  20  -4 -16    0.19    1.27 
  20  -4 -16    2.75    1.35 
 -20  -4  16    1.23    1.20 
  18   4 -14   24.02    1.82 
  18   4 -14   28.44    2.32 
 -18   4  14   25.77    2.22 
 -18   4  14   24.86    1.97 
  18  -4 -14   27.51    2.45 
 -18  -4  14   23.75    2.41 
  18  -4 -14   21.69    1.99 
  16   4 -12   33.60    1.91 
 -16   4  12   31.45    2.38 
 -16   4  12   28.54    1.86 
  16   4 -12   29.77    2.17 
  16  -4 -12   29.60    2.29 
  16  -4 -12   32.46    2.42 
 -16  -4  12   30.52    2.31 
  14   4 -10    1.28    0.59 
 -14   4  10    1.96    0.80 
 -14   4  10    0.73    0.65 
  14   4 -10    1.42    0.76 
  14  -4 -10    1.23    0.70 
 -14  -4  10    1.77    0.91 
  14  -4 -10    2.08    0.81 
  12   4  -8    2.77    0.71 
 -12   4   8    1.92    0.83 
 -12   4   8    1.94    0.54 
  12   4  -8    2.14    0.74 
 -12  -4   8    1.17    0.76 
  12  -4  -8    2.04    0.83 
 -12  -4   8    2.63    0.77 
 -12  -4   8    2.09    0.69 
  12  -4  -8    3.14    0.90 
 -10   4   6   77.35    2.72 
  10   4  -6   75.86    2.85 
 -10   4   6   87.57    3.25 
  10   4  -6   76.84    3.13 
 -10  -4   6   78.14    3.18 
 -10  -4   6   81.32    2.90 
  10  -4  -6   82.06    3.14 
 -10  -4   6   80.83    2.90 
   8   4  -4   21.71    1.33 
   8   4  -4   22.74    1.11 
  -8   4   4   21.14    1.05 
  -8   4   4   20.09    1.33 
  -8  -4   4   19.41    1.23 
  -8  -4   4   19.61    1.30 
   8  -4  -4   20.05    1.30 
  -8  -4   4   18.69    1.08 
   6   4  -2   71.91    2.76 
   6   4  -2   77.19    2.33 
  -6   4   2   71.79    2.35 
  -6   4   2   71.33    2.62 
  -6  -4   2   73.52    2.29 
  -6  -4   2   70.14    2.58 
  -6  -4   2   73.09    2.76 
   6  -4  -2   74.58    2.35 
   6  -4  -2   72.88    2.59 
  -4   4   0   88.46    2.92 
   4   4   0   88.70    2.53 
   4   4   0   88.59    3.13 
  -4   4   0   91.59    2.79 
   4  -4   0   86.54    2.80 
  -4  -4   0   89.80    2.54 
  -4  -4   0   88.49    3.00 
   2   4   2   31.05    1.53 
  -2   4  -2   30.20    1.34 
   2   4   2   30.12    1.06 
  -2   4  -2   27.15    1.32 
  -2   4  -2   31.10    1.13 
   2  -4   2   29.26    1.12 
  -2  -4  -2   30.74    1.49 
   2  -4   2   27.88    1.33 
  -2  -4  -2   31.11    1.09 
   2  -4   2   27.71    1.10 
   0   4   4   49.24    2.14 
   0   4  -4   47.01    1.83 
   0   4   4   52.06    1.88 
   0  -4   4   47.57    1.43 
   0  -4  -4   47.62    1.72 
   0  -4  -4   50.25    2.08 
   0  -4   4   47.88    1.40 
   0  -4   4   49.06    2.01 
   2   4  -6    1.06    0.44 
  -2   4   6    0.83    0.46 
   2  -4  -6    0.43    0.41 
  -2  -4   6    0.57    0.53 
   2  -4  -6   -0.12    0.46 
   4   4  -8  129.83    4.30 
  -4   4   8  135.95    4.60 
  -4  -4   8  133.25    4.61 
   4  -4  -8  131.01    4.30 
   4  -4  -8  132.32    4.50 
   6   4 -10    4.17    0.39 
   6   4 -10    2.57    0.79 
  -6   4  10    4.13    0.96 
   6   4 -10    4.14    0.37 
  -6  -4  10    5.10    1.07 
   6  -4 -10    4.03    0.94 
   6  -4 -10    3.05    0.80 
  -8   4  12    8.91    1.31 
   8   4 -12    7.48    0.63 
   8   4 -12    7.53    1.19 
  -8  -4  12    8.12    1.41 
   8  -4 -12    9.35    1.38 
   8  -4 -12    8.46    1.26 
  10   4 -14   66.89    3.23 
 -10   4  14   67.02    3.37 
  10  -4 -14   60.57    3.18 
  10  -4 -14   64.06    3.11 
 -10  -4  14   64.42    3.46 
  12   4 -16    1.20    0.98 
 -12   4  16    0.32    1.00 
  12  -4 -16    1.36    1.01 
 -12  -4  16   -0.01    0.83 
  12  -4 -16    0.70    1.09 
 -14   4  18    1.39    1.19 
  14   4 -18    0.44    0.88 
  14  -4 -18    0.93    1.13 
 -14  -4  18    1.50    1.37 
  14  -4 -18   -0.57    1.11 
  16   4 -20    2.75    1.49 
 -16   4  20    2.96    1.46 
 -16  -4  20    2.85    1.65 
  16  -4 -20    2.52    1.43 
  16  -4 -20    1.37    1.17 
  18   4 -22    6.33    2.02 
 -18   4  22    4.92    1.77 
  18  -4 -22    3.84    1.95 
  18  -4 -22    3.17    1.58 
 -18  -4  22    3.47    1.89 
  23   5 -19    0.75    1.48 
  23  -5 -19    1.99    1.80 
 -23  -5  19    1.35    1.49 
  23  -5 -19   -1.39    1.48 
  21   5 -17   19.03    2.42 
  21  -5 -17   19.70    2.70 
  21  -5 -17   18.27    2.52 
 -21  -5  17   21.11    2.65 
  19   5 -15    4.13    1.40 
  19  -5 -15    3.35    1.41 
 -19  -5  15    2.80    1.42 
  19  -5 -15    4.90    1.57 
 -17   5  13    1.53    1.15 
  17   5 -13    0.25    0.84 
 -17   5  13    1.01    0.89 
  17   5 -13   -0.23    0.69 
  17  -5 -13    2.17    1.18 
 -17  -5  13    1.22    1.12 
  17  -5 -13    0.33    1.01 
 -15   5  11    0.76    0.71 
  15   5 -11    0.38    0.61 
 -15   5  11   -0.47    0.64 
  15   5 -11    0.48    0.73 
 -15  -5  11   -0.81    0.54 
  15  -5 -11    0.35    0.90 
  15  -5 -11    0.33    0.93 
 -13   5   9   39.18    1.97 
  13   5  -9   36.96    2.34 
  13   5  -9   35.86    2.00 
  13   5  -9   40.82    1.91 
 -13   5   9   38.66    2.35 
  13  -5  -9   35.35    2.17 
 -13  -5   9   38.69    1.93 
  13  -5  -9   39.87    2.36 
 -13  -5   9   37.09    2.38 
  11   5  -7   15.75    1.21 
 -11   5   7   15.72    1.15 
  11   5  -7   15.89    1.65 
 -11   5   7   16.21    1.44 
  11  -5  -7   15.98    1.43 
 -11  -5   7   16.49    1.66 
  11  -5  -7   12.80    1.42 
 -11  -5   7   15.68    1.20 
  -9   5   5   24.23    1.29 
   9   5  -5   18.97    1.55 
  -9   5   5   24.84    1.55 
   9   5  -5   23.82    1.24 
  -9  -5   5   24.69    1.38 
  -9  -5   5   25.27    1.73 
   9  -5  -5   25.76    1.60 
  -9  -5   5   22.66    1.23 
  -7   5   3   20.36    1.15 
   7   5  -3   22.29    1.02 
   7   5  -3   22.64    1.01 
  -7   5   3   20.40    1.30 
   7   5  -3   19.95    1.47 
  -7  -5   3   20.12    0.97 
  -7  -5   3   19.87    1.24 
   7  -5  -3   21.50    1.33 
  -7  -5   3   25.24    1.58 
  -5   5   1   56.06    2.07 
  -5   5   1   55.24    2.13 
   5   5  -1   53.35    2.37 
   5   5  -1   53.74    1.64 
   5  -5  -1   55.80    2.11 
  -5  -5   1   53.11    1.63 
  -5  -5   1   53.65    2.18 
   3   5   1   70.94    2.86 
  -3   5  -1   75.16    2.64 
   3   5   1   74.29    2.08 
  -3   5  -1   75.01    2.57 
  -3  -5  -1   76.35    2.12 
  -3  -5  -1   76.14    2.78 
   3  -5   1   74.45    2.63 
   3  -5   1   76.74    2.46 
  -1   5  -3    0.23    0.33 
   1   5   3    0.24    0.38 
   1   5   3   -0.09    0.23 
  -1   5  -3    0.23    0.22 
  -1   5  -3    0.00    0.41 
  -1  -5  -3    0.32    0.48 
   1  -5   3   -0.19    0.39 
  -1  -5  -3    0.05    0.25 
   1  -5   3    0.39    0.26 
   1   5  -5   61.25    2.25 
  -1   5   5   59.52    2.62 
  -1  -5   5   59.73    2.53 
   1  -5  -5   60.37    2.50 
   1  -5  -5   62.21    2.15 
  -1  -5   5   61.97    1.65 
  -1  -5   5   58.74    1.64 
  -3   5   7    7.33    1.13 
   3   5  -7    7.07    0.90 
  -3  -5   7    7.01    1.09 
   3  -5  -7    8.25    0.93 
   3  -5  -7    7.17    1.05 
  -5   5   9   25.54    1.83 
   5   5  -9   27.66    1.66 
  -5  -5   9   24.45    1.85 
   5  -5  -9   25.02    1.78 
   5  -5  -9   28.65    1.64 
   7   5 -11   23.32    1.65 
  -7   5  11   24.05    1.91 
  -7  -5  11   23.94    1.97 
   7  -5 -11   24.11    1.79 
   7  -5 -11   19.73    1.62 
   9   5 -13    4.08    1.05 
  -9   5  13    4.04    1.03 
   9  -5 -13    2.59    1.01 
  -9  -5  13    3.84    1.21 
   9  -5 -13    3.69    1.14 
 -11   5  15   15.59    1.99 
  11   5 -15   16.58    1.90 
  11  -5 -15   18.74    2.07 
 -11  -5  15   15.34    2.00 
  11  -5 -15   16.21    2.00 
 -13   5  17    6.87    1.58 
  13   5 -17    9.41    1.70 
  13  -5 -17    9.30    1.76 
  13  -5 -17    3.24    1.37 
 -13  -5  17    5.08    1.68 
  15   5 -19    1.05    1.27 
 -15   5  19    2.29    1.37 
  15  -5 -19    1.81    1.48 
  15  -5 -19    1.91    1.41 
 -15  -5  19    0.34    1.08 
  17   5 -21    0.33    1.42 
 -17   5  21    2.77    1.55 
 -17  -5  21    1.18    1.67 
  17  -5 -21    1.69    1.55 
  17  -5 -21   -0.15    1.33 
 -19   5  23    1.99    1.65 
  22   6 -18   17.46    2.44 
  22  -6 -18   18.94    2.74 
  22  -6 -18   14.61    2.51 
 -22  -6  18   20.24    2.66 
  20   6 -16    1.77    1.17 
 -20  -6  16    0.27    1.31 
  20  -6 -16    1.73    1.43 
  20  -6 -16    1.50    1.39 
  18   6 -14    0.77    0.93 
  18  -6 -14    2.71    1.32 
 -18  -6  14    1.96    1.36 
  18  -6 -14   -0.97    1.09 
  16   6 -12   34.96    2.32 
 -16   6  12   33.81    2.06 
 -16   6  12   35.28    2.54 
  16   6 -12   30.88    2.52 
  16  -6 -12   28.77    2.40 
  16  -6 -12   33.28    2.55 
 -16  -6  12   32.54    2.42 
  14   6 -10    8.27    1.45 
  14   6 -10    5.42    0.90 
 -14   6  10    8.54    1.18 
  14   6 -10   10.41    1.31 
 -14   6  10    6.58    1.31 
 -14  -6  10    5.88    1.35 
  14  -6 -10    7.82    1.42 
 -14  -6  10    8.12    1.04 
  14  -6 -10    6.34    1.32 
  12   6  -8    7.74    1.36 
  12   6  -8   10.76    1.08 
 -12   6   8    7.71    1.26 
 -12   6   8    8.56    1.07 
  12   6  -8    7.78    1.00 
  12  -6  -8    9.48    1.36 
  12  -6  -8   10.85    1.42 
 -12  -6   8    8.16    1.45 
 -12  -6   8    7.32    1.01 
 -10   6   6   40.22    2.12 
  10   6  -6   38.33    2.30 
 -10   6   6   41.89    1.92 
  10   6  -6   39.37    1.74 
 -10  -6   6   36.26    1.85 
 -10  -6   6   36.75    2.31 
  10  -6  -6   40.92    2.22 
  10  -6  -6   42.82    2.16 
   8   6  -4   87.94    2.78 
  -8   6   4   86.90    3.29 
  -8   6   4   91.64    3.14 
   8   6  -4   88.02    3.61 
  -8  -6   4   86.71    3.16 
  -8  -6   4   90.87    3.63 
   8  -6  -4   90.34    3.36 
  -6   6   2    4.73    0.75 
   6   6  -2    4.56    0.93 
   6   6  -2    3.89    0.36 
  -6   6   2    3.60    0.67 
   6   6  -2    4.00    0.38 
   6  -6  -2    4.13    0.73 
  -6  -6   2    3.83    0.74 
  -4   6   0    8.35    0.81 
   4   6   0    8.24    1.10 
  -4   6   0    7.57    0.91 
   4  -6   0    7.37    0.85 
  -4  -6   0   11.08    1.12 
  -2   6  -2  155.81    4.66 
   2   6   2  162.44    4.15 
  -2   6  -2  158.12    4.98 
   2   6   2  156.49    5.24 
  -2  -6  -2  154.47    5.01 
   2  -6   2  155.46    4.96 
   2  -6   2  155.20    4.53 
  -2  -6  -2  155.64    4.16 
  -2  -6  -2  154.41    4.15 
   0   6  -4    0.94    0.60 
   0   6   4    0.48    0.29 
   0   6   4    0.62    0.50 
   0   6  -4    0.80    0.25 
   0   6  -4    0.10    0.38 
   0  -6   4    0.75    0.50 
   0  -6  -4    0.21    0.31 
   0  -6   4    0.33    0.26 
   0  -6  -4    0.28    0.32 
   0  -6  -4   -0.47    0.51 
   2   6  -6   74.30    2.70 
  -2   6   6   77.33    3.18 
  -2  -6   6   73.93    3.17 
   2  -6  -6   74.12    2.63 
   2  -6  -6   75.30    3.12 
  -4   6   8   22.56    1.67 
   4   6  -8   26.54    1.54 
  -4  -6   8   23.32    1.85 
   4  -6  -8   23.52    1.76 
   4  -6  -8   26.13    1.54 
   6   6 -10   12.63    1.22 
  -6   6  10   11.27    1.56 
   6  -6 -10   11.16    1.27 
  -6  -6  10   10.78    1.59 
   6  -6 -10    9.74    1.40 
   8   6 -12    9.89    1.32 
  -8   6  12    7.54    1.40 
   8  -6 -12    6.79    1.22 
  -8  -6  12    7.77    1.53 
   8  -6 -12    8.21    1.30 
  10   6 -14   -0.43    0.82 
 -10   6  14   -0.30    0.91 
 -10  -6  14    0.00    0.75 
  10  -6 -14   -0.26    0.96 
  10  -6 -14   -0.67    0.83 
 -12   6  16    5.18    1.46 
  12   6 -16    5.35    1.36 
  12  -6 -16    6.67    1.41 
 -12  -6  16    5.04    1.61 
  12  -6 -16    2.89    1.27 
  14   6 -18    1.53    1.20 
 -14   6  18   -0.61    1.11 
 -14  -6  18    1.66    1.50 
  14  -6 -18    1.47    1.37 
  14  -6 -18   -0.44    1.12 
  16   6 -20    1.24    1.39 
 -16   6  20   -0.30    1.27 
 -16  -6  20    1.43    1.65 
  16  -6 -20   -0.56    1.35 
  16  -6 -20    0.70    1.38 
 -18   6  22    2.30    1.61 
  18   6 -22    2.04    1.66 
  21   7 -17    1.13    1.53 
 -21  -7  17    0.67    1.53 
  21  -7 -17    0.56    1.22 
  21  -7 -17    5.78    1.85 
  19   7 -15    2.28    1.23 
  19  -7 -15    5.55    1.70 
  19  -7 -15    4.63    1.59 
 -19  -7  15    4.10    1.53 
  17   7 -13    0.23    0.93 
  17   7 -13    2.61    0.98 
  17  -7 -13    3.70    1.29 
 -17  -7  13    0.03    0.85 
  17  -7 -13    2.13    1.30 
 -15   7  11    2.07    1.09 
  15   7 -11    0.33    0.80 
 -15   7  11   -0.20    0.65 
  15   7 -11    0.79    0.87 
  15  -7 -11    1.54    1.03 
 -15  -7  11    0.03    0.85 
  15  -7 -11    2.47    1.17 
  13   7  -9    5.24    1.39 
 -13   7   9    7.26    1.29 
  13   7  -9    3.75    0.78 
  13   7  -9    5.20    0.96 
 -13   7   9    5.69    1.00 
  13  -7  -9    6.37    1.34 
  13  -7  -9    3.81    1.12 
 -13  -7   9    6.06    0.97 
 -13  -7   9    2.38    1.16 
 -11   7   7    2.29    0.78 
  11   7  -7    1.18    0.96 
  11   7  -7    0.83    0.53 
 -11   7   7    1.92    0.82 
  11  -7  -7    0.17    0.69 
  11  -7  -7    2.08    0.77 
 -11  -7   7    0.38    0.92 
 -11  -7   7    3.22    0.79 
   9   7  -5    0.43    0.36 
  -9   7   5   -0.52    0.48 
  -9   7   5   -0.32    0.50 
   9   7  -5   -0.35    0.77 
  -9  -7   5   -1.00    0.47 
   9  -7  -5    0.24    0.68 
  -9  -7   5    0.47    0.81 
   9  -7  -5    0.92    0.66 
  -7   7   3    3.03    0.65 
  -7   7   3    3.65    0.80 
   7   7  -3    3.38    0.37 
   7   7  -3    2.84    0.82 
   7   7  -3    3.41    0.35 
   7  -7  -3    3.01    0.79 
  -7  -7   3    4.30    0.79 
   5   7  -1    1.69    0.67 
  -5   7   1    2.14    0.61 
  -5   7   1    1.19    0.64 
   5  -7  -1    1.38    0.65 
  -5  -7   1    2.25    0.66 
   3   7   1    2.21    0.71 
  -3   7  -1    2.13    0.70 
  -3   7  -1    2.57    0.57 
   3  -7   1    1.44    0.54 
  -3  -7  -1    1.20    0.63 
  -1   7  -3    0.82    0.44 
   1   7   3    0.89    0.71 
  -1   7  -3    2.35    0.65 
  -1  -7  -3    0.95    0.65 
   1  -7   3    1.39    0.43 
  -1  -7  -3    1.42    0.29 
  -1  -7  -3    1.01    0.27 
   1  -7   3    0.28    0.57 
  -1   7   5    1.19    0.81 
   1   7  -5    0.18    0.23 
   1   7  -5    0.51    0.68 
   1   7  -5    0.09    0.45 
   1  -7  -5   -0.20    0.34 
  -1  -7   5    0.92    0.73 
  -1  -7   5   -0.11    0.24 
   1  -7  -5    1.00    0.69 
   3   7  -7   12.23    1.09 
  -3   7   7   16.34    1.75 
   3   7  -7   15.57    1.65 
  -3  -7   7   16.47    1.73 
   3  -7  -7   16.68    1.17 
   3  -7  -7   14.96    1.66 
   5   7  -9    0.59    0.61 
  -5   7   9    0.20    0.84 
  -5  -7   9    0.38    0.94 
   5  -7  -9    0.65    0.67 
   5  -7  -9   -0.43    0.57 
   7   7 -11    0.46    0.75 
  -7   7  11    2.85    1.14 
  -7  -7  11    2.55    1.22 
   7  -7 -11    2.01    1.06 
   7  -7 -11    2.27    0.85 
   9   7 -13   13.45    1.61 
  -9   7  13   18.99    2.06 
   9  -7 -13   17.23    1.83 
   9  -7 -13   18.48    2.15 
  -9  -7  13   15.15    2.12 
 -11   7  15    1.69    1.01 
  11   7 -15    0.09    1.02 
  11  -7 -15    0.87    1.17 
  11  -7 -15    3.17    1.19 
 -11  -7  15    1.39    1.36 
 -13   7  17    7.18    1.73 
  13   7 -17    9.18    1.66 
 -13  -7  17    5.69    1.60 
  13  -7 -17    1.95    1.43 
  13  -7 -17    5.83    1.56 
  15   7 -19    6.33    1.74 
 -15   7  19    4.32    1.66 
  15  -7 -19    3.28    1.59 
  15  -7 -19    4.04    1.67 
 -15  -7  19    6.25    2.05 
  17   7 -21    0.17    1.69 
 -17   7  21    4.23    1.89 
  17  -7 -21    0.95    1.62 
  22  -8 -18    0.40    1.75 
  20   8 -16    5.02    1.62 
  20  -8 -16    7.93    1.94 
  20  -8 -16    5.71    1.93 
 -20  -8  16    4.74    1.80 
  18   8 -14    0.99    1.33 
  18  -8 -14    0.91    1.32 
  18  -8 -14   -1.24    1.05 
 -18  -8  14    2.58    1.46 
  16   8 -12    8.60    1.82 
 -16   8  12    6.76    1.57 
  16  -8 -12    9.20    1.71 
 -16  -8  12    8.10    1.85 
  16  -8 -12    7.08    1.51 
 -14   8  10    0.02    0.66 
  14   8 -10    2.19    1.25 
 -14   8  10   -0.25    0.86 
 -14  -8  10    1.82    1.25 
  14  -8 -10    0.31    1.05 
  14  -8 -10   -0.20    0.86 
  12   8  -8   10.74    1.66 
 -12   8   8    9.73    1.41 
 -12   8   8   11.26    1.39 
 -12  -8   8    9.41    1.57 
  12  -8  -8   10.40    1.48 
  12  -8  -8    9.62    1.45 
 -12  -8   8    9.16    1.18 
 -10   8   6    1.44    0.77 
  10   8  -6    2.63    1.12 
 -10   8   6    1.53    0.80 
  10  -8  -6    3.13    0.96 
  10  -8  -6    1.96    0.97 
 -10  -8   6    2.55    0.76 
 -10  -8   6    0.80    0.98 
   8   8  -4    2.88    1.08 
  -8   8   4    3.04    0.80 
  -8   8   4    2.33    0.83 
   8  -8  -4    1.47    0.80 
  -8  -8   4    2.08    0.78 
   8  -8  -4    4.39    0.85 
   6   8  -2   56.88    2.95 
  -6   8   2   57.02    2.39 
  -6   8   2   63.92    2.74 
   6  -8  -2   63.67    2.68 
  -6  -8   2   62.30    2.68 
  -4   8   0   20.86    1.23 
  -4   8   0   18.28    1.55 
   4   8   0   16.87    1.82 
   4  -8   0   15.68    1.24 
  -4  -8   0   20.56    1.56 
  -2   8  -2   13.37    1.42 
   2   8   2   13.73    1.57 
  -2   8  -2   12.23    0.96 
  -2  -8  -2   10.69    1.37 
   2  -8   2   10.78    0.96 
   0   8  -4    5.59    1.10 
   0   8   4    3.56    0.92 
   0   8  -4    3.77    0.64 
   0  -8  -4    2.93    0.42 
   0  -8   4    4.18    0.59 
   0  -8   4    3.21    0.95 
   0  -8  -4    2.55    0.95 
   2   8  -6    1.24    0.72 
  -2   8   6    2.96    1.06 
   2   8  -6    2.55    0.63 
   2  -8  -6    3.31    1.01 
   2  -8  -6    2.56    0.59 
  -2  -8   6    2.23    0.99 
  -4   8   8    9.27    1.55 
   4   8  -8    7.78    1.47 
   4   8  -8    9.49    1.10 
  -4  -8   8    9.90    1.61 
   4  -8  -8    8.72    1.06 
   4  -8  -8    8.06    1.44 
  -6   8  10   13.15    1.75 
   6   8 -10   14.91    1.38 
  -6  -8  10    9.57    1.61 
   6  -8 -10   15.27    1.53 
   6  -8 -10   14.21    1.86 
  -8   8  12    0.62    1.11 
   8   8 -12    1.29    0.86 
   8  -8 -12    1.59    0.95 
  -8  -8  12   -0.09    1.11 
   8  -8 -12    0.87    0.85 
 -10   8  14    0.83    1.08 
  10   8 -14   -0.04    0.92 
  10  -8 -14    1.35    1.03 
  10  -8 -14    1.81    1.27 
 -10  -8  14    0.56    1.33 
 -12   8  16    3.95    1.50 
  12  -8 -16    5.71    1.44 
  12  -8 -16    4.20    1.62 
 -12  -8  16    6.58    1.92 
 -14   8  18    2.76    1.42 
  14  -8 -18    1.36    1.42 
  14  -8 -18    2.27    1.59 
 -14  -8  18    1.82    1.34 
 -16   8  20   -0.10    1.34 
  16  -8 -20   -1.12    1.35 
  21  -9 -17    1.52    1.50 
  19   9 -15    2.90    1.74 
  19  -9 -15    0.41    1.53 
 -19  -9  15    3.34    1.79 
  19  -9 -15    2.95    1.57 
  17   9 -13    6.40    1.64 
 -17  -9  13    6.15    1.66 
  17  -9 -13    6.77    1.83 
  17  -9 -13    7.73    1.76 
  15   9 -11    1.90    1.20 
 -15   9  11    2.05    1.18 
  15  -9 -11   -0.24    1.14 
  15  -9 -11   -0.16    0.95 
 -15  -9  11   -0.67    0.94 
  13   9  -9   24.86    2.64 
 -13   9   9   24.46    2.06 
 -13   9   9   13.70    1.70 
  13  -9  -9   19.34    2.22 
  13  -9  -9   22.03    1.90 
 -13  -9   9   17.54    2.31 
  11   9  -7    0.17    1.08 
 -11   9   7   -0.30    0.67 
 -11   9   7    1.87    0.90 
 -11  -9   7   -0.54    1.00 
  11  -9  -7   -0.15    0.88 
  11  -9  -7   -0.05    0.70 
  -9   9   5   19.54    1.68 
  -9   9   5   19.18    1.52 
   9   9  -5   16.19    2.06 
   9  -9  -5   16.91    1.48 
   9  -9  -5   17.82    1.85 
  -9  -9   5   14.79    1.47 
   7   9  -3   65.50    3.46 
  -7   9   3   69.32    2.72 
  -7   9   3   63.73    3.01 
  -7  -9   3   67.60    2.90 
   7  -9  -3   62.54    2.96 
   7  -9  -3   66.35    2.67 
  -5   9   1    0.04    0.66 
   5   9  -1   -0.22    0.88 
  -5   9   1    0.29    0.50 
   5  -9  -1    0.92    0.70 
  -5  -9   1    1.00    0.69 
  -3   9  -1   21.66    1.24 
  -3   9  -1   19.43    1.67 
   3   9   1   21.49    1.82 
  -3  -9  -1   18.10    1.59 
   3  -9   1   21.31    1.43 
  -1   9  -3   32.89    2.24 
   1   9   3   37.04    2.51 
   1  -9   3   40.54    1.79 
  -1  -9  -3   41.33    2.36 
  -1   9   5    7.96    1.48 
   1   9  -5   10.20    1.59 
  -1  -9   5    9.77    1.53 
   1  -9  -5    9.05    1.47 
   3   9  -7    0.98    1.01 
  -3   9   7    3.05    1.19 
   3  -9  -7    2.87    1.13 
  -3  -9   7    1.97    0.92 
  -5   9   9    0.76    1.00 
   5   9  -9    2.92    1.22 
   5  -9  -9    2.13    0.85 
   5  -9  -9    2.41    1.15 
  -5  -9   9    1.51    1.15 
   7   9 -11   29.80    2.41 
  -7   9  11   27.45    2.45 
   7  -9 -11   28.12    2.51 
   7  -9 -11   27.54    1.96 
  -7  -9  11   26.40    2.37 
  -9   9  13    0.67    1.16 
   9   9 -13    0.91    1.36 
   9  -9 -13    0.59    1.19 
   9  -9 -13    2.12    0.99 
  -9  -9  13    1.93    1.38 
 -11   9  15    5.61    1.68 
  11  -9 -15    8.20    1.62 
  11  -9 -15    7.53    1.94 
 -11  -9  15    6.29    1.99 
 -13   9  17    4.62    1.66 
 -13  -9  17    5.90    2.01 
  13  -9 -17    2.04    1.31 
  13  -9 -17    6.87    1.91 
 -15   9  19   -0.05    1.39 
  15  -9 -19    0.40    1.37 
  18  10 -14   -0.14    1.68 
  18 -10 -14    0.12    1.68 
 -18 -10  14    3.11    1.81 
  16  10 -12    0.24    1.16 
 -16 -10  12    0.18    1.11 
  16 -10 -12   -0.47    1.14 
  16 -10 -12   -1.08    1.24 
  14  10 -10    5.84    1.86 
 -14 -10  10    3.61    1.63 
  14 -10 -10    7.91    1.63 
  14 -10 -10    3.82    1.42 
  12  10  -8    0.07    1.33 
 -12  10   8    1.38    1.01 
 -12 -10   8    1.94    1.41 
  12 -10  -8    1.89    1.20 
  10  10  -6   13.07    2.11 
 -10  10   6   12.26    1.55 
  10 -10  -6    8.39    1.58 
  -8  10   4   15.75    1.76 
   8  10  -4   16.01    2.03 
   8 -10  -4   11.72    1.59 
  -8 -10   4   16.12    1.52 
  -6  10   2    4.36    1.11 
   6  10  -2    5.88    1.47 
   6 -10  -2    4.57    1.11 
  -6 -10   2    4.72    1.02 
   4  10   0   -1.00    0.80 
  -4  10   0    0.05    0.79 
  -4 -10   0    0.90    0.85 
   4 -10   0    0.35    0.70 
  -2  10  -2    8.54    1.48 
   2  10   2    8.18    1.61 
   2 -10   2    9.30    1.11 
  -2 -10  -2    8.51    1.39 
   0  10  -4    4.44    1.26 
   0  10   4    2.59    1.21 
   0 -10  -4    4.12    1.14 
   2  10  -6    0.09    0.99 
  -2  10   6    1.76    0.94 
  -2 -10   6    0.08    0.97 
   2 -10  -6    2.10    1.08 
   4  10  -8   -1.24    0.98 
  -4  10   8   -0.77    0.98 
   4 -10  -8   -0.70    0.97 
  -4 -10   8   -0.83    1.01 
  -6  10  10   13.85    2.05 
   6  10 -10   13.50    2.12 
  -6 -10  10   15.60    2.10 
   6 -10 -10   15.36    2.01 
  -8  10  12    6.34    1.64 
   8  10 -12    7.56    1.65 
  -8 -10  12    3.95    1.41 
   8 -10 -12    8.93    1.93 
  10  10 -14    2.95    1.40 
 -10  10  14   -0.97    1.09 
  10 -10 -14    1.74    1.51 
 -10 -10  14    2.24    1.30 
  12  10 -16   17.24    2.79 
 -12  10  16   13.05    2.26 
 -12 -10  16   11.96    2.44 
  12 -10 -16   14.52    2.47 
 -14  10  18   -0.39    1.47 
  17  11 -13    1.09    1.67 
 -17 -11  13   -1.14    1.64 
  15  11 -11    5.28    1.99 
  15 -11 -11    2.37    1.61 
 -15 -11  11    4.38    1.91 
  13  11  -9   -0.92    0.95 
  13 -11  -9   -0.05    1.22 
  11  11  -7    1.09    1.41 
  11 -11  -7   -0.06    1.11 
   9  11  -5    4.31    1.58 
  -9  11   5    5.90    1.37 
   9 -11  -5    3.23    1.21 
  -7  11   3   -1.08    0.71 
   7  11  -3    0.98    0.92 
   7 -11  -3   -1.14    0.70 
  -5  11   1    1.15    0.98 
   5  11  -1    1.99    1.27 
   5 -11  -1    3.47    1.05 
  -5 -11   1    2.30    1.00 
   3  11   1    0.76    1.19 
  -3  11  -1    0.40    0.92 
   3 -11   1    0.34    0.91 
  -3 -11  -1    0.87    1.00 
  -1  11  -3    1.23    1.09 
   1  11   3    1.48    1.21 
  -1 -11  -3    1.16    0.96 
  -1  11   5    0.63    1.20 
   1  11  -5    2.94    1.28 
   1 -11  -5    3.08    1.24 
   3  11  -7   -0.58    0.77 
  -3  11   7   -1.49    1.03 
   3 -11  -7   -1.38    0.92 
  -3 -11   7   -1.02    0.73 
  -5  11   9    0.90    0.97 
   5  11  -9    1.69    1.45 
  -5 -11   9    0.58    1.29 
   5 -11  -9   -1.65    1.06 
  -7  11  11    0.89    1.25 
   7  11 -11   -0.52    1.17 
   7 -11 -11    1.06    1.35 
  -7 -11  11    1.67    1.50 
  -9  11  13   -0.10    1.24 
   9  11 -13    5.28    1.82 
   9 -11 -13    1.37    1.50 
  -9 -11  13   -0.44    1.08 
 -11  11  15    1.86    1.44 
  11  11 -15    0.86    1.33 
 -11 -11  15    0.50    1.63 
  11 -11 -15   -0.13    1.71 
 -13  11  17    1.76    1.52 
  14  12 -10   -1.30    1.58 
  14 -12 -10    3.31    1.55 
  12  12  -8   -0.94    1.47 
  12 -12  -8    1.29    1.31 
  10  12  -6    1.18    1.52 
  10 -12  -6    4.76    1.46 
   8  12  -4   16.87    2.30 
  -8  12   4   12.80    1.81 
   8 -12  -4   14.43    1.91 
  -6  12   2   -0.30    0.97 
   6  12  -2   -0.83    1.20 
   6 -12  -2   -0.07    0.92 
   4  12   0   -0.60    1.19 
  -4  12   0    0.92    1.08 
  -4 -12   0   -0.28    0.95 
  -2  12  -2    0.93    1.14 
   2  12   2    0.56    1.25 
  -2 -12  -2    2.52    1.23 
   0  12   4    0.19    1.22 
   0  12  -4   -0.98    1.05 
   0 -12  -4    0.69    1.16 
   2  12  -6    0.08    1.21 
  -2  12   6    1.13    1.31 
   2 -12  -6   -0.34    1.12 
  -4  12   8    0.47    1.31 
   4  12  -8   -0.08    1.31 
   4 -12  -8   -2.45    1.04 
  -4 -12   8   -0.11    1.30 
   6  12 -10    7.65    2.01 
  -6  12  10    7.99    1.87 
   6 -12 -10    4.58    1.68 
  -6 -12  10    7.85    1.95 
  -8  12  12    2.29    1.48 
   8  12 -12    0.30    1.53 
  -8 -12  12   -0.14    1.15 
   8 -12 -12   -0.68    1.41 
 -10  12  14    3.31    1.67 
  10  12 -14   -0.29    1.85 
 -10 -12  14    3.55    2.17 
 -12  12  16    2.53    1.66 
  13 -13  -9    1.70    1.49 
  11  13  -7    5.71    2.09 
  11 -13  -7    3.37    1.58 
   9  13  -5    6.81    2.07 
   9 -13  -5    7.31    1.58 
   7  13  -3    7.95    2.10 
  -7  13   3    4.08    1.40 
   5  13  -1    4.09    1.82 
  -5  13   1    7.16    1.63 
  -3  13  -1    7.18    1.72 
   3  13   1    9.07    2.07 
  -1  13  -3    3.40    1.49 
   1  13   3   -0.43    1.44 
  -1 -13  -3   -0.84    1.15 
   1  13  -5    4.24    1.62 
  -1  13   5    3.67    1.65 
   1 -13  -5    3.19    1.36 
  -3  13   7    2.06    1.52 
   3  13  -7    0.84    1.42 
   3 -13  -7    0.68    1.23 
   5  13  -9    2.78    1.71 
  -5  13   9    3.45    1.67 
   5 -13  -9    3.24    1.60 
   7  13 -11    5.67    2.00 
  -7  13  11   12.72    2.32 
   7 -13 -11   10.15    2.23 
  -7 -13  11    9.36    2.03 
  -9  13  13    0.76    1.57 
  12 -14  -8    1.82    1.57 
  10 -14  -6   -0.34    2.02 
   8  14  -4   21.24    3.11 
   6  14  -2    1.06    1.24 
  -4  14   0    2.12    1.41 
   4  14   0    0.59    1.63 
   2  14   2    0.86    1.50 
  -2  14  -2    0.58    1.25 
   0  14   4   -0.87    1.37 
   0  14  -4    0.04    1.40 
   0 -14  -4   -0.47    1.25 
   2  14  -6    1.60    1.61 
  -2  14   6    4.87    1.82 
   2 -14  -6    2.78    1.69 
   4  14  -8    0.04    1.55 
  -4  14   8    1.53    1.59 
   4 -14  -8   -1.99    1.21 
  -6  14  10    0.11    1.60 
  -3  15  -1    1.12    1.63 
   1  15   3   -0.04    1.81 
  -1  15  -3    0.31    1.44 
  -1  15   5    5.80    2.35 
   1  15  -5    4.60    1.89 
   3 -15  -7    1.06    1.55 
  24   0 -19    1.28    1.30 
  24   0 -19    0.98    1.62 
  22   0 -17   -1.44    1.21 
  22   0 -17    0.04    1.18 
 -22   0  17    0.04    1.01 
  20   0 -15    1.08    1.26 
  20   0 -15    0.29    0.98 
 -20   0  15    0.61    0.86 
 -18   0  13    0.12    0.78 
  18   0 -13   -0.04    0.98 
 -18   0  13   -1.36    0.86 
  18   0 -13    1.25    0.86 
  16   0 -11    1.04    0.74 
  16   0 -11   -0.05    0.61 
 -16   0  11   -0.47    0.55 
 -16   0  11   -0.31    0.61 
 -14   0   9    0.68    0.78 
 -14   0   9   -0.65    0.38 
  14   0  -9   -1.03    0.52 
  14   0  -9   -0.74    0.65 
 -12   0   7   -0.22    0.40 
  12   0  -7   -0.20    0.36 
 -12   0   7    0.21    0.42 
  12   0  -7    0.26    0.56 
 -10   0   5    0.26    0.32 
  10   0  -5    0.26    0.46 
 -10   0   5   -0.04    0.46 
 -10   0   5    0.33    0.47 
   8   0  -3   -0.01    0.23 
   8   0  -3   -0.04    0.36 
  -8   0   3   -0.09    0.38 
  -8   0   3    0.45    0.44 
  -8   0   3    0.05    0.23 
  -6   0   1    0.34    0.35 
   6   0  -1    0.24    0.18 
   6   0  -1    0.02    0.17 
  -6   0   1   -0.30    0.33 
  -4   0  -1   -0.32    0.17 
   4   0   1   -0.04    0.22 
  -4   0  -1   -0.17    0.28 
  -4   0  -1   -0.21    0.31 
   4   0   1    0.11    0.19 
   2   0   3    0.13    0.26 
  -2   0  -3    0.18    0.27 
  -2   0  -3   -0.15    0.28 
   2   0   3    0.11    0.27 
  -2   0  -3    0.07    0.32 
   0   0  -5   -0.22    0.27 
   0   0   5   -0.26    0.33 
   0   0  -5   -0.06    0.37 
   0   0   5   -0.05    0.24 
   2   0  -7    0.10    0.30 
   2   0  -7   -0.07    0.42 
  -2   0   7   -0.18    0.43 
   4   0  -9   -0.08    0.38 
  -4   0   9    0.31    0.54 
   4   0  -9    0.77    0.55 
  -6   0  11   -0.16    0.45 
   6   0 -11    0.25    0.41 
   6   0 -11   -0.61    0.36 
   8   0 -13   -1.44    0.58 
   8   0 -13   -0.94    0.54 
  -8   0  13    0.81    0.77 
 -10   0  15   -0.53    0.90 
  10   0 -15    0.04    0.63 
  10   0 -15   -0.92    0.61 
  12   0 -17    0.48    0.74 
  12   0 -17   -0.01    0.78 
 -12   0  17   -0.10    1.02 
  14   0 -19   -0.11    0.83 
 -14   0  19   -0.05    1.16 
  14   0 -19    0.59    1.19 
 -16   0  21   -0.73    1.27 
  16   0 -21    1.92    1.27 
  18   0 -23    2.54    1.88 
 -18   0  23    0.95    1.55 
  25   1 -20   -0.58    1.57 
  25  -1 -20    3.05    1.56 
  23   1 -18    3.32    1.64 
  23   1 -18    1.50    1.21 
 -23  -1  18    1.14    1.15 
  23  -1 -18    1.30    1.52 
  23  -1 -18    0.33    1.20 
  21   1 -16   27.22    2.24 
 -21   1  16   23.73    2.18 
  21   1 -16   28.51    2.46 
  21  -1 -16   22.34    2.36 
 -21  -1  16   24.90    2.21 
  21  -1 -16   25.87    2.85 
 -19   1  14    1.14    1.18 
  19   1 -14    3.34    1.15 
 -19   1  14    1.24    0.83 
  19   1 -14    3.46    1.08 
  19  -1 -14    2.39    1.28 
  19  -1 -14    3.89    1.21 
 -19  -1  14    2.76    1.06 
  17   1 -12   -0.04    0.90 
 -17   1  12    0.93    0.69 
  17   1 -12    0.81    0.79 
 -17   1  12    1.72    1.05 
 -17  -1  12    2.13    1.07 
  17  -1 -12    2.18    1.08 
 -17  -1  12    0.88    0.85 
  17  -1 -12    2.16    0.98 
  15   1 -10   53.60    2.80 
 -15   1  10   55.95    2.45 
 -15   1  10   57.73    2.95 
  15   1 -10   60.86    2.67 
 -15  -1  10   54.91    2.85 
 -15  -1  10   55.23    2.55 
  15  -1 -10   57.25    2.91 
  15  -1 -10   55.28    2.70 
 -13   1   8   36.81    1.70 
  13   1  -8   34.34    1.86 
  13   1  -8   36.16    1.99 
 -13   1   8   40.93    2.21 
 -13  -1   8   36.62    1.99 
  13  -1  -8   32.17    1.89 
 -13  -1   8   33.85    1.77 
  13  -1  -8   38.01    2.15 
  11   1  -6    0.94    0.53 
 -11   1   6    0.43    0.35 
 -11   1   6    1.20    0.68 
  11  -1  -6    0.58    0.53 
 -11  -1   6    1.24    0.53 
 -11  -1   6    0.07    0.55 
 -11  -1   6    0.63    0.47 
  -9   1   4    8.62    0.56 
  -9   1   4    8.06    0.93 
   9   1  -4    8.25    0.87 
  -9   1   4    7.56    0.87 
  -9  -1   4    8.22    0.93 
   9  -1  -4    8.17    0.56 
  -9  -1   4    8.42    0.73 
   9  -1  -4    6.61    0.82 
  -9  -1   4    7.21    0.85 
  -7   1   2  202.69    5.92 
  -7   1   2  212.22    5.36 
  -7   1   2  200.03    6.02 
   7   1  -2  207.42    5.71 
   7   1  -2  206.59    5.70 
  -7  -1   2  208.34    5.95 
   7  -1  -2  204.74    5.91 
  -7  -1   2  212.57    5.71 
  -7  -1   2  210.81    6.00 
   7  -1  -2  204.30    5.36 
   5   1   0   22.78    0.93 
  -5   1   0   20.54    0.62 
  -5   1   0   21.45    1.12 
  -5   1   0   18.29    1.02 
   5  -1   0   20.56    1.05 
  -5  -1   0   21.40    1.12 
  -5  -1   0   19.65    1.02 
  -5  -1   0   21.99    0.93 
   5  -1   0   20.87    0.62 
   3   1   2  203.79    5.74 
   3   1   2  209.86    5.77 
  -3   1  -2  202.14    5.85 
  -3   1  -2  212.39    5.58 
   3   1   2  214.14    5.87 
  -3   1  -2  203.58    5.73 
  -3  -1  -2  204.76    5.77 
  -3  -1  -2  212.72    5.74 
   3  -1   2  212.16    5.60 
  -3  -1  -2  205.15    5.86 
   3  -1   2  213.14    5.74 
   1   1   4  965.53   25.39 
  -1   1  -4  991.12   25.40 
  -1  -1  -4 1000.00   25.35 
  -1   1   6    0.08    0.32 
   1   1  -6    0.68    0.43 
   1   1  -6    0.55    0.29 
   1  -1  -6    0.60    0.44 
   1  -1  -6    0.89    0.34 
  -1  -1   6   -0.01    0.29 
  -1  -1   6    0.34    0.26 
  -3   1   8    3.64    0.75 
   3   1  -8    2.79    0.47 
   3   1  -8    2.49    0.64 
  -3  -1   8    2.65    0.48 
  -3  -1   8    2.96    0.72 
   3  -1  -8    2.38    0.66 
   3  -1  -8    4.01    0.65 
   5   1 -10   18.30    1.40 
   5   1 -10   20.32    1.11 
  -5   1  10   16.55    1.44 
   5  -1 -10   16.99    1.38 
  -5  -1  10   20.00    1.51 
   5  -1 -10   18.24    1.23 
  -7   1  12   52.43    2.61 
   7   1 -12   48.88    2.07 
   7   1 -12   51.29    2.50 
  -7  -1  12   50.03    2.58 
   7  -1 -12   47.52    2.50 
   7  -1 -12   50.56    2.29 
   9   1 -14    3.90    1.10 
   9   1 -14    4.10    0.82 
  -9   1  14    4.14    1.21 
  -9  -1  14    5.16    1.27 
   9  -1 -14    4.15    0.93 
   9  -1 -14    2.92    1.07 
 -11   1  16    0.43    0.96 
  11   1 -16   -1.27    0.86 
  11   1 -16    0.24    0.68 
  11  -1 -16    0.52    0.80 
 -11  -1  16    0.63    0.84 
  11  -1 -16    0.18    0.98 
  13   1 -18   16.66    2.20 
 -13   1  18   19.50    2.34 
  13   1 -18   16.62    1.55 
  13  -1 -18   15.98    1.90 
 -13  -1  18   13.03    2.06 
  13  -1 -18   19.36    2.35 
 -15   1  20    1.63    1.42 
  15   1 -20   -0.21    1.32 
  15  -1 -20   -0.25    1.31 
 -15  -1  20    1.36    1.40 
  15  -1 -20    1.55    1.21 
  17   1 -22   -1.66    1.36 
 -17   1  22   -0.09    1.42 
  17  -1 -22    0.16    1.51 
 -17  -1  22   -0.34    1.48 
  24   2 -19    2.03    1.71 
  24  -2 -19    3.26    1.49 
 -24  -2  19    2.81    1.37 
  24  -2 -19    3.66    1.51 
  22   2 -17   16.65    1.97 
  22   2 -17   15.13    2.27 
  22  -2 -17   18.12    2.27 
  22  -2 -17   16.33    2.50 
 -22  -2  17   18.33    2.21 
  20   2 -15   22.18    2.47 
 -20   2  15   26.67    2.08 
  20   2 -15   22.32    1.97 
 -20  -2  15   27.51    2.26 
  20  -2 -15   24.55    2.27 
  20  -2 -15   27.85    2.62 
  18   2 -13    0.97    1.07 
  18   2 -13    2.00    0.89 
 -18   2  13    2.58    1.01 
 -18   2  13    3.81    1.01 
  18  -2 -13    2.62    1.01 
  18  -2 -13    3.76    1.19 
 -18  -2  13    5.48    1.29 
  16   2 -11   61.24    2.80 
 -16   2  11   61.68    3.25 
  16   2 -11   63.40    3.15 
 -16   2  11   66.01    2.76 
  16  -2 -11   64.54    3.27 
 -16  -2  11   63.24    3.13 
  16  -2 -11   58.97    3.01 
 -16  -2  11   65.57    3.00 
 -14   2   9    5.23    0.83 
  14   2  -9    4.19    0.84 
  14   2  -9    4.80    0.99 
 -14   2   9    4.26    1.04 
  14  -2  -9    4.78    1.05 
  14  -2  -9    5.01    0.92 
 -14  -2   9    3.50    0.84 
 -14  -2   9    2.62    0.91 
  12   2  -7   47.23    2.09 
 -12   2   7   47.69    1.87 
 -12   2   7   46.65    2.37 
  12   2  -7   48.01    2.27 
 -12  -2   7   45.40    2.12 
 -12  -2   7   44.13    2.13 
  12  -2  -7   47.39    2.25 
 -12  -2   7   47.90    2.25 
  12  -2  -7   46.90    2.30 
 -10   2   5  106.92    3.79 
  10   2  -5  109.56    3.55 
 -10   2   5  104.35    3.15 
  10  -2  -5  106.08    3.62 
 -10  -2   5  104.69    3.53 
 -10  -2   5  104.90    3.62 
 -10  -2   5  110.21    3.63 
  10  -2  -5  104.43    3.16 
   8   2  -3   93.32    3.04 
  -8   2   3   93.01    2.58 
  -8   2   3   94.72    3.27 
   8  -2  -3   91.63    2.58 
   8  -2  -3   92.50    3.13 
  -8  -2   3   94.99    3.17 
  -8  -2   3   92.75    3.09 
  -8  -2   3   90.74    3.03 
  -6   2   1  190.79    5.45 
   6   2  -1  192.87    5.40 
  -6   2   1  184.69    4.83 
  -6   2   1  194.24    4.84 
  -6   2   1  192.00    5.58 
  -6  -2   1  187.48    5.37 
  -6  -2   1  187.29    5.53 
   6  -2  -1  190.79    5.42 
  -4   2  -1    0.27    0.29 
   4   2   1    0.35    0.34 
   4   2   1    0.20    0.28 
  -4   2  -1    0.41    0.19 
  -4   2  -1    0.72    0.33 
   4  -2   1    0.47    0.27 
  -4  -2  -1    0.06    0.35 
  -4  -2  -1    0.35    0.30 
   4  -2   1    0.37    0.21 
   4  -2   1    0.30    0.31 
   2   2   3  134.85    4.16 
  -2   2  -3  138.24    3.87 
  -2   2  -3  139.87    4.14 
  -2   2  -3  138.28    3.97 
   2   2   3  141.69    4.19 
  -2  -2  -3  135.93    4.16 
   2  -2   3  135.60    3.98 
   2  -2   3  139.31    3.87 
  -2  -2  -3  136.66    3.99 
   0   2   5   28.59    1.43 
   0   2  -5   32.45    1.46 
   0   2  -5   29.43    1.08 
   0  -2  -5   30.62    1.37 
   0  -2   5   30.31    1.44 
   0  -2   5   28.36    1.04 
   0  -2  -5   30.20    1.40 
   2   2  -7   39.39    1.75 
  -2   2   7   39.39    1.90 
   2   2  -7   37.90    1.33 
  -2  -2   7   37.15    1.28 
   2  -2  -7   38.89    1.75 
   2  -2  -7   35.76    1.71 
  -2  -2   7   41.12    1.85 
   4   2  -9    2.75    0.70 
   4   2  -9    2.97    0.46 
  -4   2   9    1.94    0.73 
  -4  -2   9    2.54    0.42 
   4  -2  -9    3.09    0.66 
   4  -2  -9    2.75    0.67 
  -4  -2   9    2.74    0.70 
   6   2 -11   23.11    1.19 
  -6   2  11   24.39    1.79 
   6   2 -11   25.00    1.68 
   6  -2 -11   23.15    1.66 
  -6  -2  11   21.44    1.62 
   6  -2 -11   25.69    1.59 
  -8   2  13   46.43    2.70 
   8   2 -13   52.21    2.70 
   8   2 -13   52.00    2.07 
   8  -2 -13   45.55    2.41 
   8  -2 -13   47.79    2.54 
  -8  -2  13   52.28    2.83 
 -10   2  15   -0.54    0.91 
  10   2 -15   -0.47    0.48 
  10   2 -15   -0.25    0.89 
  10  -2 -15    0.05    0.74 
  10  -2 -15    0.27    0.72 
 -10  -2  15   -0.75    0.83 
  12   2 -17   25.11    2.35 
 -12   2  17   24.62    2.58 
 -12  -2  17   23.97    2.57 
  12  -2 -17   25.80    2.09 
  12  -2 -17   20.67    2.37 
 -14   2  19    7.83    1.77 
  14   2 -19    6.82    1.72 
 -14  -2  19    8.19    1.83 
  14  -2 -19    8.35    1.88 
  14  -2 -19    9.71    1.62 
 -16   2  21    0.32    1.38 
  16   2 -21   -0.41    1.37 
  16  -2 -21   -0.10    1.22 
 -16  -2  21   -0.37    1.04 
  16  -2 -21   -0.23    1.40 
  18   2 -23    4.23    1.93 
 -18   2  23    0.80    1.62 
 -18  -2  23    5.93    2.04 
  25   3 -20    0.09    1.54 
 -25  -3  20    3.07    1.55 
  23   3 -18    5.13    1.79 
  23  -3 -18    0.94    1.40 
  23  -3 -18    3.98    1.89 
 -23  -3  18    6.41    1.76 
  21   3 -16    5.95    1.62 
  21   3 -16    3.49    1.10 
  21  -3 -16    5.39    1.54 
 -21  -3  16    3.89    1.36 
  21  -3 -16    5.52    1.61 
  19   3 -14    0.41    0.77 
  19   3 -14    0.77    1.11 
 -19   3  14    2.48    1.08 
 -19   3  14    1.41    0.92 
  19  -3 -14    1.24    0.91 
  19  -3 -14    0.67    1.07 
 -19  -3  14    0.72    0.96 
 -17   3  12   18.20    2.08 
  17   3 -12   19.10    1.57 
 -17   3  12   16.03    1.50 
  17   3 -12   19.62    2.09 
 -17  -3  12   19.33    1.97 
  17  -3 -12   18.26    1.70 
  17  -3 -12   16.56    2.06 
 -15   3  10    6.53    0.94 
  15   3 -10    5.98    1.14 
  15   3 -10    7.29    1.10 
 -15   3  10    6.74    1.34 
 -15  -3  10    7.59    1.24 
 -15  -3  10    6.80    1.21 
  15  -3 -10    6.11    1.19 
  15  -3 -10    6.49    1.28 
  13   3  -8    0.47    0.60 
 -13   3   8    0.82    0.48 
  13   3  -8    0.22    0.56 
 -13   3   8    0.73    0.72 
 -13  -3   8   -0.42    0.55 
 -13  -3   8    0.60    0.63 
 -13  -3   8    1.55    0.72 
  13  -3  -8    0.48    0.75 
  13  -3  -8   -0.31    0.64 
 -11   3   6    0.72    0.37 
  11   3  -6    0.34    0.48 
  11   3  -6    0.63    0.54 
  11   3  -6   -0.01    0.44 
 -11   3   6    1.42    0.71 
 -11  -3   6    1.74    0.64 
 -11  -3   6    0.94    0.56 
  11  -3  -6   -0.26    0.37 
 -11  -3   6    0.58    0.56 
  -9   3   4   73.58    2.86 
  -9   3   4   71.13    2.27 
   9   3  -4   74.55    2.77 
   9  -3  -4   74.50    2.79 
  -9  -3   4   72.19    2.76 
  -9  -3   4   75.65    2.66 
  -9  -3   4   74.15    2.74 
   9  -3  -4   76.86    2.29 
  -7   3   2   28.85    1.54 
   7   3  -2   33.40    1.54 
  -7   3   2   30.54    1.07 
  -7  -3   2   33.36    1.55 
  -7  -3   2   31.46    1.52 
  -7  -3   2   30.12    1.35 
   7  -3  -2   32.06    1.07 
   7  -3  -2   32.52    1.50 
   5   3   0  125.41    3.97 
  -5   3   0  132.81    4.00 
  -5   3   0  124.07    3.51 
   5   3   0  128.41    3.67 
  -5   3   0  128.21    3.52 
  -5  -3   0  127.53    4.00 
  -5  -3   0  122.13    3.67 
   5  -3   0  129.24    3.80 
   3   3   2  115.90    3.29 
  -3   3  -2  108.93    3.52 
   3   3   2  108.37    3.59 
  -3   3  -2  115.68    3.34 
   3  -3   2  114.21    3.36 
   3  -3   2  116.69    3.31 
  -3  -3  -2  110.08    3.29 
  -3  -3  -2  109.13    3.60 
   3  -3   2  112.49    3.25 
   1   3   4    6.15    0.78 
  -1   3  -4    5.70    0.41 
  -1   3  -4    6.20    0.72 
   1  -3   4    5.84    0.40 
  -1  -3  -4    5.90    0.57 
  -1  -3  -4    5.15    0.75 
   1  -3   4    6.26    0.44 
   1  -3   4    5.56    0.70 
   1   3  -6    3.43    0.28 
   1   3  -6    4.14    0.67 
  -1   3   6    2.93    0.63 
  -1  -3   6    3.18    0.26 
   1  -3  -6    5.17    0.70 
  -1  -3   6    2.56    0.65 
   1  -3  -6    4.13    0.67 
  -3   3   8   20.85    1.42 
   3   3  -8   20.68    0.80 
   3   3  -8   22.20    1.38 
  -3  -3   8   18.45    1.42 
  -3  -3   8   21.72    0.76 
   3  -3  -8   19.10    1.30 
   3  -3  -8   20.12    1.38 
   5   3 -10    5.13    0.94 
  -5   3  10    6.24    1.09 
   5   3 -10    4.47    0.48 
  -5  -3  10    4.65    0.46 
   5  -3 -10    4.17    0.90 
   5  -3 -10    5.41    0.93 
  -5  -3  10    2.58    0.85 
  -7   3  12   22.48    1.87 
   7   3 -12   24.44    1.18 
   7   3 -12   23.34    1.74 
   7  -3 -12   24.68    1.70 
  -7  -3  12   23.66    1.91 
   7  -3 -12   25.59    1.76 
   9   3 -14   16.31    1.80 
   9   3 -14   14.08    1.04 
  -9   3  14   13.30    1.67 
   9  -3 -14   10.39    1.46 
  -9  -3  14   17.24    2.02 
   9  -3 -14   13.72    1.70 
 -11   3  16   11.71    1.83 
  11   3 -16    8.83    1.60 
  11  -3 -16    8.93    1.50 
  11  -3 -16    6.91    1.52 
 -11  -3  16    7.75    1.62 
  13   3 -18    1.97    1.26 
 -13   3  18    2.05    1.32 
  13  -3 -18    2.63    1.20 
 -13  -3  18    2.69    1.19 
  13  -3 -18    1.05    1.23 
  15   3 -20   -0.23    1.30 
 -15   3  20    0.24    0.95 
 -15  -3  20   -0.23    1.05 
  15  -3 -20    0.49    1.11 
  15  -3 -20    2.71    1.57 
 -17   3  22    0.12    1.41 
  17   3 -22   -1.09    1.44 
  17  -3 -22    0.88    1.63 
 -17  -3  22   -1.06    1.02 
  17  -3 -22   -1.52    1.05 
  24   4 -19    5.13    1.87 
  24  -4 -19    4.46    2.02 
  24  -4 -19    5.64    1.89 
 -24  -4  19    4.33    1.70 
  22   4 -17    0.02    1.29 
 -22  -4  17   -0.57    1.15 
  22  -4 -17   -0.37    1.30 
  22  -4 -17   -0.38    1.05 
  20   4 -15    5.84    1.50 
  20  -4 -15    7.29    1.67 
  20  -4 -15    5.37    1.48 
 -20  -4  15    4.65    1.45 
  18   4 -13   22.04    1.82 
 -18   4  13   18.98    2.24 
 -18   4  13   22.80    1.79 
  18   4 -13   27.43    2.21 
  18  -4 -13   19.33    2.19 
 -18  -4  13   26.00    2.47 
  18  -4 -13   22.26    2.41 
 -16   4  11   43.41    2.78 
 -16   4  11   48.54    2.30 
  16   4 -11   45.33    2.57 
  16   4 -11   46.97    2.36 
  16  -4 -11   48.23    2.84 
  16  -4 -11   46.17    2.73 
 -16  -4  11   45.45    2.70 
 -14   4   9   -0.07    0.58 
  14   4  -9   -0.43    0.57 
  14   4  -9   -0.02    0.57 
 -14   4   9   -0.53    0.48 
 -14  -4   9   -0.91    0.56 
 -14  -4   9    0.18    0.57 
  14  -4  -9   -0.68    0.69 
 -14  -4   9   -0.38    0.69 
  14  -4  -9    0.46    0.84 
 -12   4   7   15.36    1.03 
  12   4  -7   13.11    1.16 
  12   4  -7   15.19    1.21 
 -12   4   7   15.59    1.49 
  12   4  -7   16.90    1.41 
 -12  -4   7   16.89    1.25 
  12  -4  -7   15.07    1.41 
  12  -4  -7   16.53    1.49 
 -12  -4   7   16.89    1.30 
 -12  -4   7   15.18    1.54 
  10   4  -5   81.76    3.25 
 -10   4   5   89.35    2.81 
  10   4  -5   93.32    3.11 
 -10   4   5   87.11    3.37 
 -10  -4   5   91.55    3.08 
  10  -4  -5   89.04    3.32 
 -10  -4   5   85.13    3.15 
 -10  -4   5   83.05    3.31 
   8   4  -3   26.03    1.53 
  -8   4   3   26.68    1.12 
  -8   4   3   24.04    1.48 
  -8  -4   3   24.06    1.49 
   8  -4  -3   23.36    1.34 
   8  -4  -3   25.52    1.07 
  -8  -4   3   25.57    1.23 
  -8  -4   3   24.12    1.40 
   6   4  -1    3.27    0.45 
  -6   4   1    3.06    0.43 
   6   4  -1    2.43    0.63 
  -6   4   1    2.45    0.56 
  -6   4   1    2.87    0.42 
   6  -4  -1    2.68    0.41 
  -6  -4   1    2.85    0.62 
  -6  -4   1    2.36    0.40 
   6  -4  -1    2.05    0.51 
   4   4   1  141.19    4.55 
  -4   4  -1  146.04    4.19 
  -4   4  -1  138.12    4.36 
   4   4   1  148.71    4.01 
  -4  -4  -1  140.97    4.01 
  -4  -4  -1  143.25    4.49 
   4  -4   1  142.67    4.16 
   4  -4   1  143.36    4.19 
   2   4   3   26.98    1.54 
  -2   4  -3   25.56    1.32 
   2   4   3   29.16    1.17 
   2  -4   3   28.72    1.08 
  -2  -4  -3   29.55    1.19 
   2  -4   3   28.56    1.39 
  -2  -4  -3   26.20    1.49 
   2  -4   3   30.75    1.13 
   0   4   5   11.67    1.04 
   0   4  -5   13.31    0.96 
   0  -4   5   13.30    0.52 
   0  -4  -5   11.93    1.09 
   0  -4   5   13.35    0.49 
   0  -4  -5   11.12    0.86 
   0  -4   5   11.97    1.03 
  -2   4   7   79.92    3.22 
   2   4  -7   88.19    3.05 
  -2  -4   7   76.20    3.13 
   2  -4  -7   81.66    3.16 
   2  -4  -7   88.02    2.98 
  -4   4   9   18.27    1.56 
   4   4  -9   20.93    1.42 
  -4  -4   9   20.45    1.59 
   4  -4  -9   17.77    1.34 
   4  -4  -9   16.36    1.40 
   6   4 -11    0.74    0.26 
   6   4 -11    0.89    0.26 
   6   4 -11    0.29    0.61 
  -6   4  11    0.09    0.74 
  -6  -4  11    0.70    0.79 
   6  -4 -11    0.27    0.67 
   6  -4 -11   -0.74    0.56 
   8   4 -13    1.23    0.83 
  -8   4  13   -0.07    0.62 
  -8  -4  13    0.97    0.74 
   8  -4 -13    0.53    0.80 
   8  -4 -13    0.27    0.80 
 -10   4  15    4.37    1.32 
  10   4 -15    7.17    1.41 
  10  -4 -15    5.86    1.34 
 -10  -4  15    6.32    1.56 
  10  -4 -15    6.99    1.38 
 -12   4  17    1.44    1.19 
  12   4 -17    1.23    1.09 
 -12  -4  17    1.42    1.04 
  12  -4 -17    0.08    0.99 
  12  -4 -17    0.28    1.05 
 -14   4  19    1.23    1.03 
  14   4 -19    1.20    1.23 
  14  -4 -19   -0.55    1.05 
 -14  -4  19    0.24    1.33 
  14  -4 -19    0.30    1.23 
 -16   4  21   -0.28    1.30 
  16   4 -21    1.54    1.52 
  16  -4 -21    1.76    1.56 
 -16  -4  21   -0.14    1.43 
  16  -4 -21    1.14    1.29 
  18   4 -23    2.76    2.05 
 -18   4  23   -0.34    1.51 
  18  -4 -23    3.20    1.63 
  25   5 -20    1.31    1.61 
 -25  -5  20    6.15    1.96 
  23   5 -18   -0.34    1.32 
  23  -5 -18   -0.32    1.35 
 -23  -5  18    0.41    1.38 
  23  -5 -18    1.26    1.60 
  21   5 -16    6.00    1.57 
  21  -5 -16    8.07    1.92 
 -21  -5  16    7.03    1.72 
  21  -5 -16    4.85    1.66 
 -19   5  14    3.21    1.39 
  19   5 -14    0.99    1.06 
 -19  -5  14    0.05    1.10 
  19  -5 -14    0.35    1.16 
  19  -5 -14    1.54    1.29 
  17   5 -12    0.85    0.72 
 -17   5  12    2.24    1.16 
 -17   5  12    2.07    0.87 
  17   5 -12   -0.67    0.87 
  17  -5 -12    1.41    0.95 
  17  -5 -12    1.66    1.14 
 -17  -5  12    3.63    1.24 
  15   5 -10    0.87    0.86 
 -15   5  10    2.93    0.79 
  15   5 -10    0.68    0.77 
 -15   5  10    2.02    1.01 
  15   5 -10    1.73    0.74 
 -15  -5  10    2.00    0.80 
  15  -5 -10    1.78    0.98 
  15  -5 -10    2.78    1.05 
 -15  -5  10    0.96    0.92 
 -13   5   8   15.08    1.68 
  13   5  -8   18.98    1.39 
  13   5  -8   17.19    1.25 
  13   5  -8   17.37    1.51 
 -13   5   8   18.40    1.27 
  13  -5  -8   20.23    1.71 
 -13  -5   8   19.67    1.45 
 -13  -5   8   17.37    1.38 
  13  -5  -8   17.14    1.66 
 -13  -5   8   19.56    1.74 
 -11   5   6   -0.29    0.58 
  11   5  -6   -0.03    0.48 
  11   5  -6   -0.50    0.61 
 -11   5   6    0.09    0.37 
  11  -5  -6    0.02    0.66 
 -11  -5   6    0.40    0.52 
 -11  -5   6    0.01    0.68 
 -11  -5   6   -0.03    0.49 
  -9   5   4    3.14    0.56 
   9   5  -4    4.71    0.64 
   9   5  -4    3.11    0.82 
  -9   5   4    3.93    0.84 
  -9  -5   4    4.96    0.81 
  -9  -5   4    5.50    1.00 
  -9  -5   4    3.91    0.62 
   9  -5  -4    4.01    0.81 
   7   5  -2   45.74    2.17 
   7   5  -2   43.88    1.63 
  -7   5   2   46.51    2.05 
  -7   5   2   46.72    1.77 
  -7  -5   2   44.93    1.63 
   7  -5  -2   46.05    1.99 
  -7  -5   2   46.94    2.08 
  -5   5   0    0.57    0.40 
   5   5   0   -0.84    0.44 
   5   5   0    0.86    0.26 
  -5   5   0    0.86    0.45 
   5  -5   0    0.92    0.41 
  -5  -5   0    1.40    0.55 
  -5  -5   0    0.96    0.27 
  -3   5  -2   48.28    1.92 
   3   5   2   43.36    1.47 
  -3   5  -2   45.53    1.88 
   3   5   2   45.38    2.11 
  -3  -5  -2   44.37    1.50 
   3  -5   2   46.10    1.91 
   3  -5   2   42.10    1.62 
  -3  -5  -2   42.51    2.01 
   1   5   4    1.08    0.54 
  -1   5  -4    0.71    0.44 
   1  -5   4   -0.11    0.44 
  -1  -5  -4    1.18    0.53 
  -1  -5  -4    0.50    0.33 
   1  -5   4    1.13    0.29 
   1  -5   4    0.54    0.25 
   1   5  -6   10.74    0.99 
  -1   5   6    9.63    1.24 
   1  -5  -6   10.98    0.90 
   1  -5  -6    7.65    1.07 
  -1  -5   6   12.53    1.32 
   3   5  -8   20.70    1.39 
  -3   5   8   21.07    1.55 
   3  -5  -8   22.59    1.55 
  -3  -5   8   22.15    1.68 
   3  -5  -8   24.35    1.48 
  -5   5  10    7.01    1.17 
   5   5 -10    8.40    1.16 
   5  -5 -10    8.10    1.27 
  -5  -5  10    8.11    1.33 
   5  -5 -10    7.94    1.12 
   7   5 -12   34.03    2.08 
  -7   5  12   31.16    2.13 
   7  -5 -12   33.48    2.10 
   7  -5 -12   30.92    2.17 
  -7  -5  12   28.17    2.25 
   9   5 -14    5.62    1.23 
  -9   5  14    4.03    1.14 
   9  -5 -14    2.98    1.00 
   9  -5 -14    8.63    1.44 
  -9  -5  14    5.50    1.41 
  11   5 -16    4.81    1.33 
 -11   5  16    4.74    1.44 
  11  -5 -16    3.70    1.31 
  11  -5 -16    2.23    1.20 
 -11  -5  16    3.83    1.45 
 -13   5  18    6.59    1.51 
  13   5 -18    8.77    1.72 
  13  -5 -18    5.66    1.54 
  13  -5 -18    6.04    1.65 
 -13  -5  18    8.99    1.95 
  15   5 -20    8.12    1.90 
 -15   5  20    9.43    2.00 
 -15  -5  20    6.53    1.98 
  15  -5 -20    6.18    1.81 
  15  -5 -20    5.32    1.72 
  17   5 -22   -0.52    1.44 
 -17   5  22   -1.22    1.35 
  17  -5 -22   -1.29    1.33 
  17  -5 -22   -0.87    1.48 
  24   6 -19    1.24    1.60 
 -24  -6  19   -0.82    1.38 
  22   6 -17   -1.74    1.21 
  22   6 -17    1.37    1.41 
 -22  -6  17   -1.55    1.19 
  22  -6 -17   -1.01    0.99 
  22  -6 -17   -1.10    1.44 
  20   6 -15    7.36    1.73 
  20   6 -15    7.55    1.61 
  20  -6 -15    8.03    1.83 
  20  -6 -15    8.61    1.72 
 -20  -6  15    9.67    1.85 
  18   6 -13    0.33    1.06 
 -18   6  13    0.32    1.10 
  18   6 -13    1.38    0.98 
  18  -6 -13    2.54    1.30 
  18  -6 -13    2.49    1.28 
 -18  -6  13    1.85    1.24 
  16   6 -11   20.12    2.17 
 -16   6  11   17.53    1.52 
  16   6 -11   16.95    1.44 
  16   6 -11   19.61    1.66 
 -16   6  11   19.94    2.17 
  16  -6 -11   20.18    2.18 
  16  -6 -11   15.90    2.02 
 -16  -6  11   14.06    1.48 
 -16  -6  11   18.00    2.17 
  14   6  -9    0.73    0.60 
  14   6  -9   -0.40    0.60 
  14   6  -9    1.22    0.76 
 -14   6   9   -1.26    0.70 
 -14   6   9    0.34    0.63 
 -14  -6   9    1.47    0.71 
 -14  -6   9    0.18    0.67 
  14  -6  -9   -0.69    0.84 
  14  -6  -9    0.35    0.70 
  12   6  -7    9.35    1.05 
 -12   6   7    9.57    1.35 
 -12   6   7   10.00    1.07 
  12   6  -7    9.22    1.32 
 -12  -6   7    8.52    1.41 
  12  -6  -7    8.37    1.33 
 -12  -6   7   10.33    1.22 
  12  -6  -7    9.68    1.37 
  10   6  -5    0.34    0.39 
 -10   6   5    0.47    0.44 
  10   6  -5   -0.09    0.67 
 -10   6   5   -0.37    0.60 
  10  -6  -5   -0.09    0.46 
 -10  -6   5   -0.82    0.42 
 -10  -6   5   -0.37    0.61 
   8   6  -3   59.22    2.76 
  -8   6   3   61.50    2.33 
   8   6  -3   60.49    2.08 
   8   6  -3   60.72    2.03 
  -8   6   3   58.17    2.56 
   8  -6  -3   56.11    2.51 
  -8  -6   3   60.58    2.51 
  -8  -6   3   63.47    2.03 
   6   6  -1   86.06    3.47 
   6   6  -1   83.04    2.44 
  -6   6   1   91.19    3.15 
  -6   6   1   89.94    3.00 
   6   6  -1   84.71    2.44 
   6  -6  -1   85.85    3.05 
  -6  -6   1   84.21    2.44 
  -6  -6   1   85.95    3.20 
   4   6   1    0.05    0.46 
  -4   6  -1    0.14    0.43 
   4   6   1    0.30    0.17 
  -4   6  -1    0.14    0.49 
  -4  -6  -1    0.24    0.19 
   4  -6   1    0.13    0.39 
  -4  -6  -1    0.15    0.50 
   2   6   3   91.24    3.54 
  -2   6  -3   89.55    3.25 
  -2   6  -3   88.34    2.81 
   2   6   3   87.13    2.59 
  -2   6  -3   84.55    3.02 
  -2  -6  -3   88.11    3.35 
   2  -6   3   92.63    2.93 
   2  -6   3   83.49    2.72 
   2  -6   3   89.56    3.26 
  -2  -6  -3   88.13    2.62 
   0   6   5   25.79    1.80 
   0   6  -5   25.10    1.66 
   0   6  -5   28.64    1.49 
   0  -6   5   26.91    0.98 
   0  -6   5   26.71    0.95 
   0  -6  -5   27.25    1.75 
   0  -6  -5   25.82    1.25 
   0  -6   5   25.54    1.68 
   2   6  -7    2.56    0.71 
  -2   6   7    1.49    0.81 
   2  -6  -7    3.02    0.61 
  -2  -6   7    2.52    0.75 
   2  -6  -7    1.76    0.81 
  -4   6   9   -0.10    0.72 
   4   6  -9    0.40    0.55 
   4  -6  -9   -0.18    0.71 
   4  -6  -9    0.27    0.54 
  -4  -6   9   -0.95    0.63 
   6   6 -11    2.39    0.92 
  -6   6  11    4.22    1.14 
   6  -6 -11    2.64    1.02 
  -6  -6  11    4.40    1.20 
   6  -6 -11    4.47    0.97 
  -8   6  13   32.25    2.45 
   8   6 -13   30.73    2.11 
   8  -6 -13   35.65    2.30 
   8  -6 -13   28.85    2.17 
  -8  -6  13   34.43    2.61 
 -10   6  15    8.88    1.68 
  10   6 -15   11.95    1.70 
  10  -6 -15   10.74    1.77 
 -10  -6  15    9.10    1.79 
  10  -6 -15    8.18    1.53 
  12   6 -17   -0.21    0.99 
 -12   6  17    3.61    1.42 
  12  -6 -17    1.91    1.28 
  12  -6 -17    1.26    1.24 
 -12  -6  17    0.46    1.28 
  14   6 -19    6.27    1.69 
 -14   6  19    2.79    1.49 
  14  -6 -19    4.87    1.65 
  14  -6 -19    4.47    1.62 
 -14  -6  19    5.33    1.85 
  16   6 -21   -1.06    1.23 
 -16   6  21    0.54    1.42 
 -16  -6  21    0.89    1.75 
  16  -6 -21    0.52    1.40 
  16  -6 -21    0.96    1.56 
  23   7 -18   14.09    2.46 
  23  -7 -18   10.54    2.39 
 -23  -7  18   12.00    2.39 
  21   7 -16    0.57    1.37 
 -21  -7  16    1.37    1.45 
  21  -7 -16    0.90    1.43 
  21  -7 -16    2.39    1.62 
  19   7 -14    9.09    1.94 
  19  -7 -14    7.20    1.84 
  19  -7 -14    9.89    1.86 
 -19  -7  14    7.84    1.91 
 -17   7  12   14.63    1.96 
  17   7 -12   12.35    1.92 
  17   7 -12   11.39    1.51 
  17  -7 -12   12.01    1.90 
  17  -7 -12    9.24    1.77 
 -17  -7  12   15.50    2.13 
 -15   7  10    8.19    1.51 
  15   7 -10    9.13    1.50 
 -15   7  10    6.70    1.10 
  15   7 -10    7.85    1.22 
  15  -7 -10    7.69    1.47 
 -15  -7  10    8.77    1.52 
  15  -7 -10   10.01    1.67 
 -15  -7  10    4.67    1.15 
 -13   7   8   25.21    1.66 
 -13   7   8   28.27    2.07 
  13   7  -8   27.30    1.64 
  13   7  -8   30.37    2.33 
  13  -7  -8   26.59    2.04 
  13  -7  -8   28.94    2.18 
 -13  -7   8   28.09    1.81 
 -13  -7   8   27.33    2.28 
 -11   7   6    9.09    1.27 
  11   7  -6   10.86    1.56 
  11   7  -6    9.14    0.96 
 -11   7   6    9.37    1.07 
  11  -7  -6   10.13    1.30 
 -11  -7   6   10.78    1.21 
 -11  -7   6   10.01    1.54 
  11  -7  -6    9.87    1.32 
  -9   7   4   25.28    1.65 
  -9   7   4   29.28    1.61 
   9   7  -4   26.24    2.01 
   9   7  -4   26.54    1.18 
  -9  -7   4   26.88    1.71 
   9  -7  -4   29.22    1.82 
   7   7  -2    0.10    0.55 
  -7   7   2    0.59    0.55 
   7   7  -2    0.52    0.20 
   7   7  -2    0.30    0.21 
  -7   7   2    1.21    0.61 
   7  -7  -2    0.03    0.51 
  -7  -7   2    0.21    0.61 
  -5   7   0  104.58    3.69 
  -5   7   0  109.08    3.62 
   5   7   0  106.90    4.17 
  -5  -7   0   98.21    3.76 
   5  -7   0  108.17    3.60 
  -3   7  -2   28.51    1.49 
  -3   7  -2   28.71    1.70 
   3   7   2   32.28    2.03 
  -3  -7  -2   31.02    1.83 
  -3  -7  -2   29.06    0.89 
   3  -7   2   26.42    1.36 
  -3  -7  -2   29.24    0.88 
  -1   7  -4    0.15    0.59 
  -1   7  -4   -0.66    0.39 
  -1   7  -4    0.64    0.33 
   1   7   4    1.08    0.78 
   1   7   4    0.23    0.30 
  -1  -7  -4    0.55    0.33 
   1  -7   4    0.68    0.64 
   1  -7   4    1.15    0.38 
  -1  -7  -4    0.00    0.29 
   1  -7   4    0.69    0.34 
  -1  -7  -4    0.59    0.69 
  -1   7   6   60.21    3.01 
   1   7  -6   61.83    2.86 
   1   7  -6   66.44    2.54 
  -1  -7   6   64.87    2.99 
  -1  -7   6   60.64    1.76 
   1  -7  -6   66.34    2.34 
  -1  -7   6   63.10    1.77 
   1  -7  -6   58.86    2.90 
  -3   7   8   12.43    1.63 
   3   7  -8   14.38    1.23 
  -3  -7   8   12.58    1.68 
   3  -7  -8   14.15    1.18 
   3  -7  -8    9.49    1.44 
  -5   7  10   22.25    1.82 
   5   7 -10   19.02    1.49 
   5  -7 -10   16.94    1.89 
   5  -7 -10   21.27    1.56 
  -5  -7  10   18.07    2.07 
  -7   7  12    0.17    0.73 
   7   7 -12   -0.49    0.67 
   7  -7 -12    0.45    0.79 
  -7  -7  12    0.32    0.99 
   7  -7 -12    0.95    1.00 
  -9   7  14   32.42    2.60 
   9   7 -14   31.85    2.23 
   9  -7 -14   30.92    2.27 
  -9  -7  14   29.57    2.71 
   9  -7 -14   29.59    2.33 
 -11   7  16   16.05    2.24 
  11   7 -16   15.64    1.96 
  11  -7 -16   13.71    1.91 
  11  -7 -16   12.80    2.06 
 -11  -7  16   14.39    2.15 
 -13   7  18    3.79    1.46 
  13   7 -18    1.93    1.42 
  13  -7 -18    2.35    1.51 
 -13  -7  18    0.32    1.53 
  13  -7 -18   -1.58    1.24 
  15   7 -20    2.47    1.49 
 -15   7  20    2.22    1.59 
  15  -7 -20    2.58    1.59 
 -15  -7  20    2.85    1.87 
  15  -7 -20    3.60    1.48 
 -17   7  22    0.47    1.72 
  22   8 -17    0.53    1.57 
  22  -8 -17    0.68    1.55 
 -22  -8  17    2.22    1.79 
  20   8 -15   -0.87    1.24 
  20  -8 -15    1.92    1.60 
  20  -8 -15    0.35    1.29 
 -20  -8  15   -1.81    1.27 
 -18   8  13    9.68    1.89 
  18   8 -13    9.20    1.97 
  18  -8 -13   11.51    2.10 
 -18  -8  13    9.19    2.04 
  18  -8 -13    7.88    1.74 
  16   8 -11    0.12    1.20 
 -16   8  11    0.43    0.97 
  16  -8 -11    2.77    1.26 
  16  -8 -11    0.68    1.04 
 -16  -8  11   -0.79    1.13 
  14   8  -9    1.77    0.99 
 -14   8   9    1.93    0.87 
 -14   8   9    1.65    1.10 
 -14  -8   9    0.65    0.91 
  14  -8  -9   -0.72    0.77 
  14  -8  -9    0.86    1.08 
 -12   8   7    1.20    0.90 
 -12   8   7    2.10    0.79 
  12   8  -7    1.12    1.09 
 -12  -8   7    1.06    0.74 
 -12  -8   7    1.78    1.14 
  12  -8  -7    1.72    0.89 
  12  -8  -7    1.13    0.96 
 -10   8   5   48.17    2.45 
  10   8  -5   44.10    2.80 
 -10   8   5   45.98    2.28 
  10  -8  -5   47.42    2.55 
  10  -8  -5   47.13    2.38 
 -10  -8   5   44.55    2.29 
  -8   8   3    0.22    0.54 
   8   8  -3    1.14    0.76 
  -8   8   3    1.63    0.71 
  -8  -8   3    1.02    0.72 
   8  -8  -3    1.66    0.76 
   6   8  -1   18.57    1.95 
  -6   8   1   15.50    1.23 
  -6   8   1   17.14    1.37 
   6  -8  -1   19.72    1.47 
  -6  -8   1   15.97    1.40 
   4   8   1   60.82    3.07 
  -4   8  -1   59.17    2.70 
  -4   8  -1   60.89    2.41 
  -4  -8  -1   61.68    2.78 
   4  -8   1   61.11    2.44 
  -2   8  -3    8.59    0.96 
  -2   8  -3    8.51    1.23 
   2   8   3    7.67    1.35 
  -2  -8  -3    7.94    0.43 
   2  -8   3    8.89    1.22 
  -2  -8  -3    7.80    1.20 
   2  -8   3    8.36    0.86 
   0   8  -5   10.68    1.41 
   0   8   5   10.55    1.53 
   0   8  -5   10.67    1.00 
   0  -8   5   10.23    1.41 
   0  -8   5    9.93    0.73 
   0  -8  -5    9.71    0.77 
   0  -8  -5    9.23    1.39 
   2   8  -7   20.44    1.86 
   2   8  -7   17.80    1.33 
  -2   8   7   18.54    2.02 
  -2  -8   7   19.79    2.01 
   2  -8  -7   18.61    1.94 
   2  -8  -7   19.71    1.25 
   4   8  -9   12.17    1.71 
   4   8  -9    7.99    1.12 
  -4   8   9   10.54    1.71 
   4  -8  -9   11.02    1.23 
   4  -8  -9   12.91    1.73 
  -4  -8   9   12.10    1.76 
   6   8 -11    1.00    0.84 
  -6   8  11   -0.06    0.95 
  -6  -8  11   -0.34    1.04 
   6  -8 -11   -0.16    0.78 
   6  -8 -11   -0.07    0.80 
   8   8 -13    1.53    0.88 
  -8   8  13    1.76    1.01 
  -8  -8  13    0.33    1.20 
   8  -8 -13    0.55    1.08 
   8  -8 -13    0.89    0.88 
 -10   8  15   12.35    1.87 
  10   8 -15   11.53    1.72 
  10  -8 -15   12.40    1.75 
 -10  -8  15   14.78    2.38 
  10  -8 -15   14.86    2.13 
 -12   8  17   -1.94    1.11 
  12  -8 -17    1.01    1.08 
  12  -8 -17   -0.09    1.23 
 -12  -8  17    1.67    1.28 
 -14   8  19    1.13    1.43 
  14  -8 -19   -0.17    1.42 
 -14  -8  19    3.23    1.51 
  14  -8 -19    0.93    1.35 
 -16   8  21    7.93    2.09 
  16  -8 -21    1.16    1.61 
  21   9 -16    1.56    1.79 
 -21  -9  16   -0.21    1.75 
  21  -9 -16   -1.05    1.33 
  19   9 -14    2.69    1.64 
  19  -9 -14    0.54    1.23 
 -19  -9  14    1.65    1.63 
  19  -9 -14    3.06    1.73 
 -17   9  12    2.10    1.30 
  17   9 -12    2.79    1.64 
  17  -9 -12    2.27    1.29 
 -17  -9  12    3.60    1.64 
  17  -9 -12   -1.08    1.17 
  15   9 -10    1.65    1.45 
 -15   9  10    4.01    1.28 
 -15  -9  10    6.23    1.73 
  15  -9 -10    3.52    1.33 
  15  -9 -10    7.25    1.65 
 -13   9   8   -0.52    0.89 
  13   9  -8    0.33    1.10 
 -13  -9   8   -1.48    1.03 
  13  -9  -8    0.23    0.99 
  13  -9  -8    0.19    0.78 
 -11   9   6    3.18    0.91 
 -11   9   6    4.40    1.08 
  11   9  -6    3.32    1.37 
  11  -9  -6    2.66    1.11 
  11  -9  -6    1.71    0.86 
 -11  -9   6    3.47    0.96 
  -9   9   4    4.59    1.05 
  -9   9   4    2.16    0.85 
   9   9  -4    3.60    1.26 
  -9  -9   4    4.51    1.02 
   9  -9  -4    3.44    0.91 
   9  -9  -4    1.76    1.01 
  -7   9   2    9.44    1.28 
   7   9  -2   10.85    1.73 
  -7   9   2    9.24    1.11 
  -7  -9   2   14.03    1.53 
   7  -9  -2   12.47    1.39 
  -5   9   0   -0.15    0.50 
  -5   9   0   -0.27    0.78 
   5   9   0    2.53    0.91 
   5  -9   0   -0.88    0.58 
  -5  -9   0    0.54    0.67 
  -3   9  -2    5.54    1.15 
  -3   9  -2    7.70    0.92 
   3   9   2    4.74    1.28 
  -3  -9  -2    6.14    1.20 
   3  -9   2    7.12    0.94 
  -1   9  -4    9.33    1.01 
   1   9   4    8.79    1.44 
  -1   9  -4    9.72    1.42 
  -1  -9  -4    9.40    1.42 
   1  -9   4    9.30    0.89 
   1  -9   4    8.70    1.40 
  -1   9   6    1.10    0.79 
   1   9  -6    1.33    0.77 
  -1  -9   6   -1.48    0.73 
   1  -9  -6   -0.10    0.87 
   3   9  -8    5.14    1.32 
  -3   9   8    6.13    1.42 
  -3  -9   8    3.88    1.29 
   3  -9  -8    6.25    1.41 
   5   9 -10    6.53    1.51 
  -5   9  10    8.82    1.54 
   5  -9 -10    4.24    1.25 
  -5  -9  10    7.93    1.66 
   7   9 -12    1.19    1.25 
  -7   9  12   -0.33    1.13 
  -7  -9  12    1.21    1.04 
   7  -9 -12   -0.07    0.76 
   7  -9 -12    2.72    1.31 
  -9   9  14   -0.21    1.17 
  -9  -9  14    1.11    1.13 
   9  -9 -14    1.26    1.14 
   9  -9 -14    2.81    1.43 
 -11   9  16    4.02    1.61 
 -11  -9  16    7.76    2.05 
  11  -9 -16    4.24    1.68 
  11  -9 -16    3.68    1.37 
 -13   9  18   -1.14    1.27 
  13  -9 -18   -0.43    1.19 
 -13  -9  18    0.58    1.36 
 -15   9  20    1.22    1.57 
  18  10 -13    6.98    2.10 
  18 -10 -13    4.95    1.82 
  18 -10 -13    6.25    1.81 
 -18 -10  13   11.74    2.35 
 -16  10  11   -0.37    1.20 
  16  10 -11    2.26    1.59 
  16 -10 -11    1.12    1.25 
  16 -10 -11   -0.53    1.01 
 -16 -10  11    1.34    1.54 
  14  10  -9   12.70    2.24 
 -14 -10   9    7.80    1.86 
  14 -10  -9   11.63    1.90 
  14 -10  -9    7.06    1.41 
  12  10  -7    2.99    1.55 
  12 -10  -7    1.24    1.07 
  12 -10  -7    2.68    1.28 
 -10  10   5   11.25    1.56 
  10  10  -5   13.62    2.05 
  10 -10  -5   11.24    1.64 
  -8  10   3    0.47    0.83 
   8  10  -3   -1.60    0.92 
  -8 -10   3   -0.41    0.69 
   8 -10  -3    0.20    0.78 
  -6  10   1    2.71    1.07 
   6  10  -1    3.96    1.39 
   6 -10  -1    3.78    0.93 
  -6 -10   1    4.40    1.02 
  -4  10  -1   60.55    3.05 
   4  10   1   58.56    3.41 
   4 -10   1   63.19    2.67 
  -4 -10  -1   56.89    2.94 
  -2  10  -3    4.88    1.22 
   2  10   3    1.80    1.19 
  -2 -10  -3    6.67    1.29 
   0  10  -5   17.26    2.00 
   0  10   5   13.21    1.83 
   0 -10  -5   15.89    1.91 
   0 -10   5   17.68    2.00 
  -2  10   7    4.21    1.40 
   2  10  -7    2.22    1.24 
  -2 -10   7    3.02    1.29 
   2 -10  -7    4.73    1.23 
   4  10  -9    6.59    1.45 
  -4  10   9    3.17    1.17 
  -4 -10   9    6.75    1.65 
   4 -10  -9    5.83    1.52 
  -6  10  11    0.76    1.25 
   6  10 -11    1.91    1.35 
   6 -10 -11    0.95    1.21 
  -6 -10  11    0.71    1.23 
   8  10 -13   -0.32    0.92 
  -8  10  13    1.16    1.36 
  -8 -10  13    0.47    1.35 
   8 -10 -13   -0.70    0.81 
  10  10 -15   13.74    2.52 
 -10  10  15   11.85    2.13 
  10 -10 -15   12.51    2.10 
 -10 -10  15   11.28    2.36 
 -12  10  17    2.25    1.56 
  12  10 -17    0.99    1.75 
 -12 -10  17    0.69    1.69 
 -14  10  19   -1.37    1.36 
  17  11 -12    8.49    2.26 
  17 -11 -12    6.24    1.98 
 -17 -11  12   10.73    2.44 
  15  11 -10    0.97    1.53 
  15 -11 -10    0.14    1.34 
  13  11  -8    8.02    1.98 
  13 -11  -8    6.68    1.66 
  11  11  -6    2.14    1.17 
  11 -11  -6    1.41    1.15 
  -9  11   4    5.65    1.26 
   9  11  -4   10.21    1.97 
   9 -11  -4    9.74    1.56 
  -7  11   2    0.64    0.92 
   7  11  -2    0.76    1.28 
  -7 -11   2    0.36    0.88 
   7 -11  -2    1.03    0.97 
  -5  11   0   11.58    1.70 
   5  11   0   12.23    1.90 
  -5 -11   0   13.33    1.68 
   5 -11   0   12.01    1.45 
  -3  11  -2   13.82    1.85 
   3  11   2   11.63    1.95 
  -3 -11  -2   12.04    1.64 
  -1  11  -4    2.26    1.15 
   1  11   4    1.20    1.21 
  -1 -11  -4   -0.08    0.94 
   1  11  -6    6.85    1.59 
  -1  11   6    6.97    1.74 
   1 -11  -6    7.35    1.60 
  -3  11   8    2.85    1.39 
   3  11  -8    1.65    1.35 
  -3 -11   8    0.59    1.26 
   3 -11  -8    2.37    1.33 
  -5  11  10   11.42    2.03 
   5  11 -10   15.79    2.34 
   5 -11 -10   14.12    2.19 
  -5 -11  10   14.84    2.30 
  -7  11  12    1.60    1.42 
   7  11 -12   -0.33    1.37 
  -7 -11  12    2.78    1.65 
   7 -11 -12   -0.23    1.33 
   9  11 -14    7.10    2.08 
  -9  11  14    5.77    1.79 
  -9 -11  14    1.79    1.61 
   9 -11 -14    2.38    1.77 
 -11  11  16    5.64    1.84 
  16 -12 -11   -1.91    1.56 
  14  12  -9   -2.13    0.98 
  14 -12  -9    2.00    1.58 
  12  12  -7   -0.31    1.03 
  12 -12  -7   -0.83    1.24 
  10  12  -5    7.06    2.01 
  10 -12  -5   11.81    1.80 
   8  12  -3    5.22    1.56 
  -8  12   3    7.04    1.43 
   8 -12  -3    3.36    1.17 
   6  12  -1    5.25    1.46 
  -6  12   1    3.23    1.21 
  -4  12  -1   33.85    2.53 
   4  12   1   37.59    3.13 
  -4 -12  -1   31.67    2.50 
   2  12   3   -1.02    1.27 
  -2  12  -3    1.85    1.17 
  -2 -12  -3    0.94    1.21 
   0  12  -5    0.44    1.07 
   0  12   5    1.72    1.35 
   0 -12  -5   -0.53    1.03 
  -2  12   7    7.07    1.84 
   2  12  -7    4.07    1.58 
   2 -12  -7    2.62    1.51 
  -4  12   9    2.12    1.46 
   4  12  -9    2.51    1.50 
   4 -12  -9    1.55    1.47 
  -4 -12   9    2.55    1.48 
  -6  12  11   11.17    2.16 
   6  12 -11    9.30    2.08 
  -6 -12  11   10.99    2.30 
   6 -12 -11   12.49    2.31 
   8  12 -13    0.11    1.17 
  -8  12  13   -0.81    1.37 
  -8 -12  13    2.74    1.80 
   8 -12 -13    0.12    1.55 
 -10  12  15    5.34    1.97 
  13  13  -8    1.68    1.68 
  13 -13  -8    1.91    1.67 
  11  13  -6   -1.14    1.56 
  11 -13  -6   -0.06    1.17 
   9  13  -4    1.74    1.41 
   9 -13  -4    0.90    1.23 
   7  13  -2   20.41    2.82 
  -7  13   2   22.86    2.94 
   5  13   0   -0.73    1.36 
  -5  13   0    0.91    1.12 
   3  13   2    0.55    1.44 
  -3  13  -2    2.12    1.26 
  -3 -13  -2    0.09    1.16 
   1  13   4   12.54    2.29 
  -1  13  -4    8.25    1.81 
  -1 -13  -4    6.78    1.75 
  -1  13   6    3.53    1.63 
   1  13  -6    0.61    1.27 
   1 -13  -6    0.37    1.29 
  -3  13   8   -1.05    0.94 
   3  13  -8    0.06    1.38 
   3 -13  -8   -0.43    1.31 
  -5  13  10    8.06    2.15 
   5  13 -10    5.52    1.93 
   5 -13 -10    7.21    2.02 
  -5 -13  10    8.52    2.17 
   7  13 -12    2.51    1.47 
  -7  13  12    2.52    1.67 
  -7 -13  12    0.63    1.67 
  12 -14  -7    0.37    1.42 
   8  14  -3    3.03    1.95 
   6  14  -1    4.43    1.96 
  -4  14  -1    2.28    1.37 
   4  14   1   -0.78    1.53 
  -2  14  -3   -1.46    1.12 
   2  14   3    1.44    1.31 
   0  14  -5   -0.01    1.29 
   0  14   5   -0.86    1.53 
   0 -14  -5    0.38    1.29 
  -2  14   7    1.48    1.74 
   2  14  -7   -2.07    1.38 
   2 -14  -7   -1.21    1.25 
   4  14  -9    4.75    1.98 
  -4  14   9    4.64    2.03 
   4 -14  -9    3.10    1.80 
  -3  15  -2    2.52    1.67 
  -1  15  -4   -2.06    1.27 
   1  15  -6    1.10    1.59 
  26   0 -20   -0.14    1.54 
  24   0 -18    0.16    1.16 
  24   0 -18   -1.16    1.01 
  22   0 -16   10.84    2.03 
 -22   0  16   11.14    1.67 
  22   0 -16    9.92    1.70 
  20   0 -14   -0.09    0.93 
 -20   0  14    0.30    0.90 
  20   0 -14    1.46    0.99 
 -20   0  14    0.85    0.93 
  18   0 -12   59.03    3.25 
 -18   0  12   59.65    2.77 
 -18   0  12   52.95    3.14 
  18   0 -12   61.94    3.04 
  16   0 -10   23.27    1.81 
 -16   0  10   28.05    1.66 
 -16   0  10   28.31    1.98 
  16   0 -10   23.55    1.84 
 -14   0   8    9.14    1.02 
  14   0  -8    9.03    1.28 
  14   0  -8    9.84    1.23 
 -14   0   8    8.27    1.26 
 -12   0   6   12.88    1.25 
  12   0  -6   12.38    1.14 
 -12   0   6   13.83    1.21 
 -12   0   6   12.57    0.90 
  10   0  -4    6.81    0.60 
  10   0  -4    6.92    0.85 
 -10   0   4    8.55    1.03 
 -10   0   4    6.56    0.88 
 -10   0   4    6.36    0.58 
  -8   0   2   29.81    1.07 
   8   0  -2   29.91    1.45 
   8   0  -2   29.67    1.07 
   8   0  -2   28.37    1.08 
  -8   0   2   28.66    1.50 
  -8   0   2   29.31    1.49 
  -6   0   0   37.67    1.58 
  -6   0   0   35.47    1.59 
  -6   0   0   35.25    1.19 
   6   0   0   36.67    1.21 
  -4   0  -2  675.69   18.02 
   4   0   2  697.59   17.77 
  -4   0  -2  699.39   18.02 
  -2   0  -4   55.43    1.96 
   2   0   4   55.65    2.11 
  -2   0  -4   52.40    1.99 
   2   0   4   50.90    1.94 
   0   0   6    1.10    0.48 
   0   0  -6    1.32    0.45 
   0   0  -6    1.02    0.45 
   2   0  -8   72.11    2.75 
  -2   0   8   67.16    2.74 
   2   0  -8   70.87    2.49 
   4   0 -10    0.86    0.54 
   4   0 -10    1.42    0.70 
  -4   0  10    0.45    0.52 
  -6   0  12   19.26    1.58 
   6   0 -12   19.36    1.62 
   6   0 -12   21.21    1.34 
  -8   0  14   10.45    1.57 
   8   0 -14   13.71    1.39 
   8   0 -14    9.65    1.49 
 -10   0  16   25.81    2.29 
  10   0 -16   25.38    2.23 
  10   0 -16   23.17    1.78 
  12   0 -18    9.21    1.76 
 -12   0  18   10.04    1.85 
  12   0 -18    8.73    1.38 
 -14   0  20    2.93    1.28 
  14   0 -20    0.83    1.38 
  16   0 -22    1.30    1.58 
 -16   0  22    2.52    1.63 
  25   1 -19    0.09    1.48 
  25   1 -19    0.23    1.17 
  25  -1 -19    0.31    1.92 
  25  -1 -19   -1.05    1.19 
  23   1 -17   13.96    2.34 
  23   1 -17   11.24    1.86 
  23  -1 -17   11.56    1.89 
 -23  -1  17   10.40    1.84 
  23  -1 -17   12.87    2.28 
  21   1 -15    0.17    1.14 
 -21   1  15   -2.82    0.99 
  21   1 -15    0.87    1.00 
 -21   1  15    0.45    0.82 
 -21  -1  15   -0.77    0.93 
  21  -1 -15   -1.48    1.08 
  21  -1 -15   -1.16    0.90 
  19   1 -13    4.79    1.24 
  19   1 -13    3.59    1.12 
 -19   1  13    4.52    1.01 
 -19   1  13    5.91    1.49 
  19  -1 -13    7.92    1.47 
 -19  -1  13    5.99    1.33 
  19  -1 -13    3.54    1.35 
 -19  -1  13    4.53    1.12 
 -17   1  11   28.87    1.73 
  17   1 -11   29.83    2.00 
  17   1 -11   24.43    2.08 
 -17   1  11   29.06    2.26 
  17  -1 -11   34.23    2.35 
  17  -1 -11   23.41    1.94 
 -17  -1  11   28.33    2.18 
 -17  -1  11   27.20    1.90 
  15   1  -9   -0.67    0.64 
 -15   1   9    0.41    0.52 
  15   1  -9    0.60    0.67 
 -15   1   9    0.17    0.59 
  15  -1  -9    0.90    0.76 
 -15  -1   9    0.08    0.76 
 -15  -1   9    0.10    0.53 
  15  -1  -9   -0.51    0.50 
 -13   1   7    1.22    0.47 
  13   1  -7    2.56    0.79 
 -13   1   7    0.63    0.70 
  13   1  -7    0.86    0.58 
 -13  -1   7    0.58    0.61 
 -13  -1   7    0.81    0.68 
  13  -1  -7    1.25    0.56 
 -13  -1   7    0.94    0.52 
  11   1  -5   60.95    2.46 
 -11   1   5   61.86    2.67 
 -11   1   5   62.27    2.05 
 -11  -1   5   59.83    2.56 
 -11  -1   5   62.45    2.53 
  11  -1  -5   62.06    2.08 
  11  -1  -5   58.66    2.49 
 -11  -1   5   61.77    2.28 
  -9   1   3   77.73    2.26 
  -9   1   3   74.73    2.92 
   9   1  -3   77.80    2.55 
  -9   1   3   77.33    2.85 
   9  -1  -3   81.48    2.86 
   9  -1  -3   79.82    2.29 
  -9  -1   3   80.43    2.90 
  -9  -1   3   79.08    2.88 
  -9  -1   3   83.90    2.60 
  -7   1   1   13.55    0.99 
   7   1  -1   15.27    0.80 
   7   1  -1   13.94    0.76 
  -7   1   1   14.73    1.00 
   7  -1  -1   14.70    0.45 
  -7  -1   1   14.95    0.77 
   7  -1  -1   14.42    0.96 
  -7  -1   1   13.00    1.00 
  -7  -1   1   13.06    0.95 
   5   1   1    4.37    0.50 
  -5   1  -1    5.38    0.37 
  -5   1  -1    5.02    0.64 
  -5   1  -1    5.15    0.66 
   5  -1   1    4.56    0.35 
  -5  -1  -1    4.03    0.61 
  -5  -1  -1    4.86    0.52 
  -5  -1  -1    4.91    0.67 
  -3   1  -3   37.99    1.63 
   3   1   3   34.95    1.49 
  -3   1  -3   36.22    1.47 
  -3   1  -3   38.61    1.40 
   3  -1   3   39.61    1.49 
  -3  -1  -3   36.71    1.60 
   3  -1   3   38.60    1.42 
  -3  -1  -3   36.49    1.55 
   1   1   5   51.83    2.09 
  -1   1  -5   54.02    1.87 
  -1   1  -5   51.06    2.08 
  -1  -1  -5   50.64    2.01 
   1  -1   5   55.60    1.85 
  -1  -1  -5   55.03    2.07 
   1  -1   5   55.13    2.04 
   1   1  -7    1.13    0.53 
   1   1  -7    1.19    0.37 
  -1   1   7    1.88    0.62 
  -1  -1   7    1.30    0.36 
  -1  -1   7    1.34    0.50 
   1  -1  -7    0.92    0.52 
   1  -1  -7    1.12    0.47 
   3   1  -9   12.60    0.88 
   3   1  -9   13.53    1.18 
  -3   1   9   12.03    1.11 
   3  -1  -9   11.62    1.13 
  -3  -1   9   13.48    1.15 
   3  -1  -9   11.25    0.99 
   5   1 -11    2.67    0.59 
   5   1 -11    2.42    0.73 
  -5   1  11    1.68    0.81 
   5  -1 -11    0.58    0.68 
   5  -1 -11    2.33    0.65 
  -5  -1  11    2.44    0.82 
   7   1 -13    0.29    0.52 
  -7   1  13    1.98    0.98 
   7   1 -13   -0.36    0.73 
   7  -1 -13    0.79    0.65 
   7  -1 -13    1.11    0.66 
  -7  -1  13    0.63    0.79 
   9   1 -15    3.06    0.75 
  -9   1  15    6.08    1.26 
   9   1 -15    1.60    0.83 
  -9  -1  15    4.19    1.27 
   9  -1 -15    3.35    0.90 
   9  -1 -15    3.84    1.19 
  11   1 -17    9.40    1.68 
  11   1 -17    6.82    1.17 
 -11   1  17    6.57    1.60 
 -11  -1  17    6.19    1.43 
  11  -1 -17    6.10    1.23 
  11  -1 -17    6.42    1.40 
 -13   1  19    3.15    1.31 
  13   1 -19    4.45    1.54 
 -13  -1  19    4.42    1.57 
  13  -1 -19    3.00    1.21 
  13  -1 -19    6.72    1.68 
  15   1 -21    1.37    1.54 
 -15   1  21    1.76    1.49 
  15  -1 -21    3.80    1.75 
 -15  -1  21    2.73    1.74 
  15  -1 -21    2.22    1.30 
 -17   1  23    1.78    1.72 
  17   1 -23    0.98    1.66 
 -17  -1  23   -0.95    1.52 
  17  -1 -23    2.04    1.76 
  24   2 -18   -0.96    1.15 
  24   2 -18    1.21    1.55 
 -24  -2  18    1.92    1.26 
  24  -2 -18   -0.35    1.50 
  24  -2 -18    0.73    1.41 
  22   2 -16   -0.94    1.14 
  22   2 -16    0.25    1.00 
 -22  -2  16    0.94    1.05 
  22  -2 -16    0.15    1.13 
  22  -2 -16   -0.53    1.23 
 -20   2  14    2.64    0.90 
  20   2 -14    1.76    1.20 
 -20   2  14    1.50    1.26 
  20   2 -14    2.03    1.01 
 -20  -2  14    4.18    1.28 
  20  -2 -14    2.95    1.38 
  20  -2 -14    1.11    1.13 
 -18   2  12   -0.87    0.88 
  18   2 -12   -0.65    0.86 
 -18   2  12    0.93    0.75 
  18   2 -12    1.03    0.84 
 -18  -2  12    0.91    0.83 
  18  -2 -12   -0.41    0.91 
  18  -2 -12    1.80    1.01 
 -18  -2  12   -0.80    0.88 
  16   2 -10    3.99    0.96 
  16   2 -10    3.00    1.02 
 -16   2  10    1.12    0.96 
 -16   2  10    3.06    0.74 
  16  -2 -10    4.38    1.20 
 -16  -2  10    1.52    0.75 
 -16  -2  10    4.01    1.11 
  16  -2 -10    2.87    0.98 
  14   2  -8   36.09    1.98 
  14   2  -8   38.58    2.19 
 -14   2   8   40.17    1.74 
 -14   2   8   37.31    2.29 
  14  -2  -8   39.57    2.19 
  14  -2  -8   38.48    2.30 
 -14  -2   8   42.56    2.12 
 -14  -2   8   42.13    2.26 
 -14  -2   8   39.25    2.07 
  12   2  -6   10.80    1.12 
 -12   2   6   10.13    1.31 
 -12   2   6   10.92    0.77 
 -12  -2   6    9.03    1.09 
  12  -2  -6   10.09    1.18 
 -12  -2   6   12.24    1.17 
 -12  -2   6   11.23    1.02 
 -10   2   4   10.49    0.57 
 -10   2   4   10.78    1.18 
  10   2  -4    9.29    0.82 
  10  -2  -4   10.93    0.58 
 -10  -2   4   10.80    1.11 
 -10  -2   4    8.47    1.02 
 -10  -2   4    9.51    0.96 
  10  -2  -4    9.10    1.03 
  -8   2   2    1.40    0.57 
   8   2  -2    0.60    0.39 
  -8   2   2    0.87    0.41 
  -8  -2   2    0.65    0.40 
   8  -2  -2    0.49    0.44 
  -8  -2   2    1.67    0.54 
   6   2   0    0.57    0.36 
  -6   2   0    0.37    0.11 
  -6   2   0    0.34    0.10 
  -6   2   0    0.90    0.39 
  -6   2   0    0.25    0.34 
  -6  -2   0   -0.28    0.29 
   6  -2   0    0.21    0.10 
  -6  -2   0    0.46    0.34 
   6  -2   0    0.35    0.36 
  -4   2  -2   10.99    0.84 
   4   2   2   12.48    0.87 
  -4   2  -2   11.69    0.78 
  -4   2  -2   12.35    0.65 
  -4  -2  -2   14.62    0.85 
   4  -2   2   13.06    0.69 
  -4  -2  -2   14.30    1.00 
   4  -2   2   13.89    0.82 
  -2   2  -4   10.04    0.67 
   2   2   4   11.82    0.93 
  -2   2  -4   10.19    0.88 
  -2  -2  -4   12.20    0.87 
   2  -2   4    9.06    0.64 
  -2  -2  -4   10.48    0.79 
   2  -2   4    9.72    0.76 
   0   2  -6    4.59    0.74 
   0   2  -6    6.11    0.54 
   0   2   6    8.27    0.93 
   0  -2   6    6.97    0.85 
   0  -2  -6    6.45    0.76 
   0  -2  -6    7.14    0.85 
   0  -2   6    6.07    0.50 
  -2   2   8   -0.19    0.48 
   2   2  -8    0.40    0.42 
   2   2  -8   -0.31    0.25 
  -2  -2   8   -0.97    0.42 
  -2  -2   8   -0.21    0.23 
   2  -2  -8   -0.23    0.35 
   2  -2  -8    0.45    0.48 
  -4   2  10   -0.70    0.57 
   4   2 -10    0.07    0.33 
   4   2 -10    0.22    0.58 
  -4  -2  10   -0.24    0.60 
   4  -2 -10    0.03    0.53 
   4  -2 -10   -0.01    0.55 
   6   2 -12   16.90    1.04 
  -6   2  12   14.97    1.64 
   6   2 -12   13.91    1.54 
   6  -2 -12   11.96    1.41 
   6  -2 -12   13.25    1.39 
  -6  -2  12   13.76    1.55 
   8   2 -14    1.44    0.92 
   8   2 -14    0.60    0.51 
  -8   2  14   -0.46    0.83 
   8  -2 -14    0.98    0.89 
  -8  -2  14    0.62    0.72 
   8  -2 -14    0.11    0.69 
  10   2 -16    0.98    1.04 
  10   2 -16    0.98    0.63 
 -10   2  16    0.45    1.01 
  10  -2 -16    1.67    1.08 
  10  -2 -16   -0.13    0.78 
 -10  -2  16    0.58    1.01 
  12   2 -18    0.19    1.11 
 -12   2  18    0.46    1.10 
 -12  -2  18   -0.74    0.80 
  12  -2 -18    0.91    1.24 
  12  -2 -18    0.91    0.97 
 -14   2  20    0.72    1.02 
  14   2 -20   -0.05    1.26 
  14  -2 -20    1.41    1.41 
 -14  -2  20   -0.13    1.36 
  14  -2 -20    0.48    1.02 
 -16   2  22    0.40    1.41 
  16   2 -22    2.49    1.64 
  16  -2 -22    0.79    1.20 
 -16  -2  22    0.17    1.48 
  16  -2 -22   -0.27    1.61 
  25   3 -19   -2.00    1.31 
  25  -3 -19   -0.98    1.34 
 -25  -3  19    2.17    1.65 
  23   3 -17    8.15    1.89 
 -23  -3  17    7.97    1.70 
  23  -3 -17    6.13    1.95 
  23  -3 -17   11.17    2.05 
 -21   3  15    1.97    1.45 
  21   3 -15   -0.55    1.12 
  21   3 -15   -0.26    0.83 
  21  -3 -15    2.09    1.40 
  21  -3 -15    0.21    1.06 
 -21  -3  15    0.28    0.93 
  19   3 -13    0.37    0.76 
  19   3 -13    0.62    1.00 
 -19   3  13    0.04    0.82 
 -19   3  13   -0.36    0.69 
  19  -3 -13   -0.20    1.02 
 -19  -3  13   -0.04    0.90 
  19  -3 -13   -0.06    0.79 
 -17   3  11   23.95    1.61 
  17   3 -11   24.11    2.02 
  17   3 -11   26.75    1.83 
 -17   3  11   24.00    2.01 
  17  -3 -11   24.82    2.02 
  17  -3 -11   24.52    2.07 
 -17  -3  11   26.20    1.98 
 -17  -3  11   23.14    1.98 
 -15   3   9    0.11    0.82 
 -15   3   9   -0.11    0.45 
  15   3  -9    0.92    0.61 
  15   3  -9    0.06    0.68 
 -15  -3   9    0.07    0.68 
  15  -3  -9    0.35    0.75 
 -15  -3   9    0.13    0.70 
 -15  -3   9    0.66    0.67 
  15  -3  -9    0.72    0.86 
 -13   3   7   19.29    1.63 
 -13   3   7   18.83    1.07 
  13   3  -7   18.85    1.51 
  13   3  -7   20.61    1.45 
  13   3  -7   20.88    1.39 
 -13  -3   7   16.63    1.36 
 -13  -3   7   17.30    1.41 
 -13  -3   7   18.09    1.41 
  13  -3  -7   18.77    1.42 
  11   3  -5    0.96    0.54 
 -11   3   5    0.54    0.63 
 -11   3   5    0.91    0.33 
 -11  -3   5    2.06    0.64 
  11  -3  -5    2.29    0.39 
 -11  -3   5    1.67    0.61 
  11  -3  -5    1.73    0.66 
 -11  -3   5    1.91    0.63 
  -9   3   3    2.58    0.62 
   9   3  -3    1.40    0.52 
  -9   3   3    2.19    0.30 
  -9  -3   3    1.74    0.58 
  -9  -3   3    1.95    0.52 
  -9  -3   3    0.97    0.55 
   9  -3  -3    1.74    0.26 
   9  -3  -3    2.27    0.54 
  -7   3   1    3.30    0.68 
  -7   3   1    4.49    0.33 
  -7   3   1    4.06    0.32 
   7   3  -1    4.88    0.67 
  -7  -3   1    4.50    0.68 
   7  -3  -1    4.94    0.69 
  -7  -3   1    5.24    0.66 
  -5   3  -1    1.27    0.43 
   5   3   1    1.79    0.47 
  -5   3  -1    1.93    0.33 
  -5   3  -1    2.20    0.34 
  -5   3  -1    2.28    0.46 
  -5  -3  -1    1.72    0.42 
   5  -3   1    2.97    0.50 
  -5  -3  -1    2.23    0.61 
   5  -3   1    1.79    0.33 
  -3   3  -3   85.71    2.65 
   3   3   3   84.05    3.03 
  -3   3  -3   85.33    2.96 
   3  -3   3   86.99    2.69 
   3  -3   3   88.58    2.79 
  -3  -3  -3   87.08    3.06 
  -3  -3  -3   87.48    2.77 
   3  -3   3   87.29    2.63 
  -1   3  -5   30.28    1.51 
   1   3   5   29.36    1.55 
  -1   3  -5   28.17    1.08 
  -1  -3  -5   28.92    1.39 
   1  -3   5   29.35    1.09 
  -1  -3  -5   30.37    1.59 
   1  -3   5   29.42    1.47 
  -1   3   7   16.09    1.30 
   1   3  -7   17.10    1.21 
   1   3  -7   14.40    0.69 
  -1  -3   7   14.09    0.63 
  -1  -3   7   15.98    1.23 
   1  -3  -7   15.72    1.10 
   1  -3  -7   15.03    1.21 
   3   3  -9    8.51    1.11 
   3   3  -9   10.51    0.62 
  -3   3   9    9.12    1.16 
   3  -3  -9   11.70    1.24 
  -3  -3   9    7.52    1.06 
  -3  -3   9    9.15    0.55 
   3  -3  -9    9.23    1.09 
   5   3 -11   51.28    2.55 
  -5   3  11   55.94    2.79 
   5   3 -11   54.34    1.87 
   5  -3 -11   56.44    2.63 
  -5  -3  11   54.56    2.76 
  -5  -3  11   52.61    1.79 
   5  -3 -11   54.81    2.56 
  -7   3  13    0.50    0.86 
   7   3 -13    0.22    0.43 
   7   3 -13    0.10    0.73 
   7  -3 -13    0.41    0.77 
   7  -3 -13    0.46    0.74 
  -7  -3  13    0.24    0.85 
  -9   3  15    5.82    1.28 
   9   3 -15    3.89    1.21 
  -9  -3  15    3.23    1.28 
   9  -3 -15    4.04    1.11 
   9  -3 -15    5.07    1.15 
 -11   3  17   61.04    3.58 
  11   3 -17   56.29    3.33 
  11  -3 -17   60.69    3.29 
 -11  -3  17   56.70    3.37 
  11  -3 -17   58.19    3.27 
  13   3 -19   -0.03    1.19 
 -13   3  19    1.61    1.29 
 -13  -3  19    2.21    1.47 
  13  -3 -19    0.18    1.29 
  13  -3 -19   -0.26    1.03 
  15   3 -21   -1.84    1.24 
 -15   3  21    1.12    1.49 
  15  -3 -21   -0.84    1.37 
 -15  -3  21    0.18    1.45 
  15  -3 -21    1.48    1.26 
 -17   3  23    6.43    2.02 
  17   3 -23    5.21    2.03 
 -17  -3  23   -0.51    1.96 
  17  -3 -23    5.29    1.66 
  24   4 -18    3.72    1.67 
  24  -4 -18    5.92    2.01 
  24  -4 -18    3.49    1.65 
 -24  -4  18    1.54    1.40 
  22   4 -16    1.11    1.25 
  22  -4 -16   -0.63    1.35 
 -22  -4  16    0.50    1.19 
  22  -4 -16    0.60    1.34 
  20   4 -14    1.14    1.14 
  20   4 -14    0.28    0.79 
 -20   4  14    0.10    1.13 
  20  -4 -14    1.32    1.31 
  20  -4 -14    2.61    1.27 
 -20  -4  14    1.51    1.13 
 -18   4  12   27.66    1.82 
 -18   4  12   32.53    2.58 
  18   4 -12   29.47    2.24 
  18   4 -12   29.30    1.95 
 -18  -4  12   32.71    2.36 
  18  -4 -12   32.00    2.45 
  18  -4 -12   30.39    2.51 
  16   4 -10   32.47    1.95 
 -16   4  10   31.08    1.68 
  16   4 -10   30.21    2.05 
 -16   4  10   29.43    2.30 
  16   4 -10   28.58    2.05 
  16  -4 -10   26.78    2.22 
 -16  -4  10   30.13    1.97 
  16  -4 -10   31.44    2.25 
 -16  -4  10   25.87    1.91 
 -16  -4  10   29.41    2.03 
 -14   4   8   11.78    1.55 
 -14   4   8   10.60    0.97 
  14   4  -8   11.74    1.38 
  14   4  -8   10.35    1.16 
  14   4  -8    9.67    1.24 
  14  -4  -8    9.97    1.46 
 -14  -4   8   12.03    1.29 
  14  -4  -8   11.29    1.46 
 -14  -4   8   12.58    1.45 
 -14  -4   8    9.30    1.23 
 -12   4   6  127.94    3.84 
  12   4  -6  130.01    4.50 
  12   4  -6  128.50    4.29 
 -12   4   6  130.01    4.65 
 -12  -4   6  123.78    4.27 
  12  -4  -6  129.96    4.53 
 -12  -4   6  119.80    4.44 
 -12  -4   6  129.92    4.37 
  10   4  -4    5.53    0.94 
 -10   4   4    6.17    0.54 
 -10   4   4    6.24    0.98 
 -10  -4   4    6.60    0.94 
  10  -4  -4    5.44    0.91 
 -10  -4   4    6.92    0.85 
  10  -4  -4    6.30    0.55 
 -10  -4   4    5.53    0.94 
  -8   4   2  169.39    4.67 
   8   4  -2  165.61    5.31 
  -8   4   2  175.27    4.67 
  -8   4   2  167.33    5.35 
   8  -4  -2  174.32    5.22 
  -8  -4   2  166.14    4.94 
  -8  -4   2  160.57    5.26 
   8  -4  -2  175.18    4.66 
  -6   4   0   14.78    0.79 
   6   4   0   13.66    1.12 
  -6   4   0   14.38    0.77 
   6   4   0   14.94    0.86 
  -6   4   0   15.06    1.11 
  -6  -4   0   14.81    1.15 
  -6  -4   0   14.64    0.85 
   6  -4   0   15.45    1.01 
  -4   4  -2   21.24    1.25 
   4   4   2   22.13    1.39 
   4   4   2   21.04    0.98 
  -4   4  -2   18.26    1.03 
   4  -4   2   20.72    1.01 
   4  -4   2   18.88    1.04 
  -4  -4  -2   20.46    1.00 
  -4  -4  -2   20.17    1.26 
  -2   4  -4  291.86    8.03 
   2   4   4  282.23    8.25 
   2  -4   4  280.64    7.47 
  -2  -4  -4  275.28    8.16 
   2  -4   4  291.73    7.57 
  -2  -4  -4  279.59    7.74 
   2  -4   4  279.30    7.98 
   0   4   6   10.11    1.19 
   0   4  -6   10.72    1.03 
   0  -4  -6    8.56    1.10 
   0  -4  -6   10.29    0.87 
   0  -4   6    9.71    0.43 
   0  -4   6    9.29    0.46 
   0  -4   6    9.65    1.10 
   2   4  -8    6.01    0.95 
  -2   4   8    5.56    1.04 
  -2  -4   8    5.46    0.99 
   2  -4  -8    6.00    0.97 
   2  -4  -8    7.60    0.95 
   4   4 -10   12.64    0.47 
   4   4 -10   12.08    0.49 
  -4   4  10   13.25    1.58 
   4   4 -10   10.90    1.29 
  -4  -4  10   11.69    0.47 
   4  -4 -10   13.14    1.26 
  -4  -4  10   11.21    1.45 
   4  -4 -10   11.97    1.36 
   6   4 -12   16.26    0.79 
  -6   4  12   15.07    1.74 
   6   4 -12   16.32    1.54 
   6  -4 -12   18.71    1.64 
   6  -4 -12   13.86    1.59 
  -6  -4  12   15.96    1.83 
   8   4 -14    4.97    1.20 
  -8   4  14    1.73    1.08 
   8  -4 -14    3.01    1.07 
  -8  -4  14    4.36    1.30 
   8  -4 -14    2.81    1.07 
  10   4 -16   -0.29    0.97 
 -10   4  16    0.35    1.07 
 -10  -4  16   -0.53    1.12 
  10  -4 -16    1.45    1.08 
  10  -4 -16    0.86    0.99 
  12   4 -18    5.75    1.58 
 -12   4  18    4.17    1.29 
  12  -4 -18    2.00    1.23 
  12  -4 -18    8.22    1.74 
 -12  -4  18    4.43    1.59 
 -14   4  20   -0.16    0.96 
  14   4 -20   -1.17    1.23 
  14  -4 -20   -0.58    1.33 
  14  -4 -20    0.03    1.15 
 -14  -4  20   -0.21    1.42 
  16   4 -22    1.53    1.51 
 -16   4  22    3.43    1.72 
  16  -4 -22   -0.41    1.27 
  16  -4 -22   -0.01    1.57 
 -16  -4  22   -0.78    1.53 
  25   5 -19   -0.78    1.40 
  25   5 -19    1.18    1.53 
 -25  -5  19   -1.00    1.29 
  23   5 -17   -0.65    1.29 
  23   5 -17    0.41    1.19 
  23  -5 -17    0.21    1.52 
 -23  -5  17    1.38    1.31 
  23  -5 -17    1.33    1.53 
  21   5 -15    5.02    1.43 
  21   5 -15    6.70    1.60 
 -21   5  15    8.53    1.92 
  21  -5 -15    4.93    1.71 
 -21  -5  15    6.81    1.65 
  21  -5 -15    5.71    1.63 
  19   5 -13   18.92    2.08 
  19   5 -13   19.85    1.77 
 -19   5  13   19.83    2.33 
  19   5 -13   15.46    2.03 
  19  -5 -13   18.35    2.33 
  19  -5 -13   15.03    2.11 
 -19  -5  13   16.35    2.06 
 -17   5  11    2.33    0.78 
  17   5 -11    1.04    0.97 
  17   5 -11    2.86    0.82 
  17   5 -11    2.15    0.94 
 -17   5  11    2.33    1.22 
  17  -5 -11    2.22    1.16 
  17  -5 -11    2.50    1.12 
 -17  -5  11    1.22    0.81 
 -17  -5  11    3.62    1.19 
 -15   5   9   15.02    1.24 
 -15   5   9   17.45    1.90 
  15   5  -9   14.71    1.38 
  15   5  -9   15.32    1.69 
  15   5  -9   14.53    1.39 
 -15  -5   9   17.60    1.53 
  15  -5  -9   17.10    1.94 
 -15  -5   9   11.12    1.60 
  15  -5  -9   16.57    1.80 
 -15  -5   9   13.13    1.49 
  13   5  -7   21.74    1.46 
 -13   5   7   20.91    1.22 
  13   5  -7   24.43    1.80 
 -13   5   7   18.70    1.72 
  13  -5  -7   20.32    1.74 
 -13  -5   7   22.17    1.55 
 -13  -5   7   23.04    1.63 
 -13  -5   7   21.62    1.79 
  11   5  -5   22.72    1.36 
 -11   5   5   22.47    1.68 
  11   5  -5   25.69    1.75 
 -11   5   5   24.03    1.21 
 -11  -5   5   24.45    1.60 
  11  -5  -5   22.49    1.63 
 -11  -5   5   23.13    1.39 
 -11  -5   5   26.01    1.68 
  -9   5   3    1.51    0.65 
   9   5  -3    0.92    0.64 
  -9   5   3    0.87    0.37 
   9  -5  -3    0.49    0.55 
  -9  -5   3    0.52    0.55 
  -9  -5   3    1.20    0.46 
  -7   5   1   33.29    1.71 
  -7   5   1   31.44    1.35 
   7   5  -1   32.70    1.32 
   7   5  -1   26.32    1.72 
  -7  -5   1   30.57    1.29 
  -7  -5   1   32.06    1.73 
   7  -5  -1   30.27    1.55 
   5   5   1   86.79    3.39 
  -5   5  -1   87.24    3.19 
  -5   5  -1   95.19    3.01 
   5   5   1   92.03    2.74 
  -5  -5  -1   91.81    3.34 
   5  -5   1   88.81    2.96 
  -5  -5  -1   92.40    2.77 
   5  -5   1   89.61    2.97 
  -3   5  -3   36.69    1.64 
  -3   5  -3   33.07    1.67 
   3   5   3   32.84    1.33 
   3   5   3   32.23    1.86 
  -3   5  -3   33.70    1.33 
   3  -5   3   32.71    1.63 
   3  -5   3   32.03    1.36 
   3  -5   3   34.77    1.34 
  -3  -5  -3   34.39    1.84 
  -3  -5  -3   34.49    1.36 
  -1   5  -5    1.60    0.55 
   1   5   5    0.42    0.63 
  -1  -5  -5    0.85    0.41 
   1  -5   5    0.82    0.24 
  -1  -5  -5    1.14    0.67 
   1  -5   5    0.86    0.57 
   1  -5   5    1.38    0.30 
   1   5  -7   50.73    2.32 
  -1   5   7   53.20    2.62 
  -1  -5   7   55.34    2.56 
   1  -5  -7   57.87    2.61 
   1  -5  -7   53.11    2.20 
   3   5  -9    1.13    0.64 
  -3   5   9    2.82    0.96 
   3  -5  -9    1.25    0.62 
  -3  -5   9    2.97    0.92 
   3  -5  -9    0.54    0.75 
  -5   5  11    0.43    0.68 
   5   5 -11    1.49    0.74 
   5  -5 -11   -0.46    0.59 
  -5  -5  11    0.01    0.77 
   5  -5 -11    0.40    0.80 
  -7   5  13    9.44    1.61 
   7   5 -13   10.27    1.46 
   7  -5 -13    9.69    1.50 
   7  -5 -13   10.40    1.45 
  -7  -5  13    8.37    1.57 
   9   5 -15   -0.39    0.86 
  -9   5  15   -0.19    1.00 
   9  -5 -15    0.09    0.74 
   9  -5 -15    0.11    0.88 
  -9  -5  15   -1.50    0.98 
  11   5 -17    0.92    1.13 
 -11   5  17    1.51    1.30 
  11  -5 -17    1.08    1.18 
  11  -5 -17    0.28    1.09 
 -11  -5  17    0.70    1.33 
 -13   5  19    0.48    1.28 
  13   5 -19    2.43    1.40 
  13  -5 -19    2.83    1.38 
  13  -5 -19    2.43    1.49 
 -13  -5  19    1.74    1.55 
 -15   5  21   -0.55    1.34 
  15   5 -21   -1.50    1.25 
  15  -5 -21    0.86    1.38 
  15  -5 -21   -1.10    1.40 
 -15  -5  21   -0.37    1.48 
  17   5 -23    0.64    1.82 
 -17   5  23    3.18    2.03 
  24   6 -18    0.20    1.45 
 -24  -6  18    1.77    1.62 
  22   6 -16    0.88    1.22 
  22   6 -16   -2.09    1.09 
  22  -6 -16   -0.46    1.39 
  22  -6 -16    1.70    1.57 
 -22  -6  16    0.26    1.31 
  20   6 -14   24.24    2.24 
  20   6 -14   25.25    2.29 
 -20   6  14   23.50    2.70 
 -20  -6  14   29.15    2.64 
  20  -6 -14   30.49    2.75 
  20  -6 -14   28.67    2.72 
  18   6 -12   -0.63    0.93 
 -18   6  12   -0.06    0.82 
  18   6 -12    0.60    0.86 
 -18  -6  12    1.36    1.19 
  18  -6 -12   -1.04    1.00 
  18  -6 -12   -0.43    1.08 
 -16   6  10    3.95    1.27 
  16   6 -10    6.85    1.22 
  16   6 -10    5.99    1.06 
  16   6 -10    5.57    1.37 
  16  -6 -10    4.69    1.30 
 -16  -6  10    5.13    1.41 
  16  -6 -10    4.31    1.15 
 -16  -6  10    5.23    1.08 
  14   6  -8    4.44    0.90 
  14   6  -8    5.62    1.13 
 -14   6   8    4.60    0.83 
  14   6  -8    5.69    0.97 
 -14   6   8    5.23    1.21 
 -14  -6   8    5.71    1.04 
  14  -6  -8    6.19    1.29 
 -14  -6   8    6.79    1.24 
  14  -6  -8    5.82    1.21 
 -12   6   6   24.98    1.87 
 -12   6   6   28.09    1.47 
  12   6  -6   27.87    1.54 
  12   6  -6   21.78    1.90 
 -12  -6   6   26.78    1.69 
 -12  -6   6   26.24    1.51 
  12  -6  -6   28.68    1.95 
 -12  -6   6   26.90    2.02 
 -10   6   4    1.48    0.49 
 -10   6   4    0.78    0.64 
  10   6  -4    1.04    0.80 
  10   6  -4    1.94    0.49 
  10  -6  -4    1.86    0.77 
 -10  -6   4    1.62    0.51 
 -10  -6   4    0.39    0.59 
  -8   6   2    9.22    1.10 
   8   6  -2    9.51    0.70 
  -8   6   2   10.04    0.86 
   8   6  -2    7.58    1.23 
   8   6  -2   10.26    0.80 
  -8  -6   2   10.12    1.21 
   8  -6  -2    7.12    0.98 
  -8  -6   2    8.83    0.70 
   6   6   0  138.52    3.99 
  -6   6   0  152.36    4.50 
   6   6   0  139.57    5.00 
  -6   6   0  142.98    4.65 
  -6  -6   0  146.50    4.84 
  -6  -6   0  141.84    4.01 
   6  -6   0  152.22    4.56 
  -4   6  -2    4.41    0.72 
   4   6   2    2.71    0.75 
   4   6   2    2.83    0.39 
  -4   6  -2    3.60    0.69 
   4  -6   2    3.48    0.58 
   4  -6   2    4.07    0.69 
  -4  -6  -2    3.59    0.45 
  -4  -6  -2    3.57    0.83 
   2   6   4    4.65    0.90 
  -2   6  -4    5.36    0.85 
  -2   6  -4    5.82    0.57 
  -2   6  -4    4.99    0.87 
  -2  -6  -4    4.88    0.59 
   2  -6   4    6.88    0.96 
   2  -6   4    6.14    0.61 
   2  -6   4    5.04    0.54 
  -2  -6  -4    4.69    0.94 
   0   6   6   79.06    3.32 
   0   6  -6   81.09    2.99 
   0  -6  -6   80.36    2.73 
   0  -6   6   79.68    3.21 
   0  -6   6   75.85    2.11 
   0  -6  -6   72.52    3.15 
   0  -6   6   77.43    2.15 
   2   6  -8   17.44    1.41 
  -2   6   8   17.79    1.83 
   2  -6  -8   16.50    1.28 
   2  -6  -8   19.73    1.67 
  -2  -6   8   16.10    1.69 
  -4   6  10   -0.03    0.63 
   4   6 -10    1.29    0.68 
  -4  -6  10   -0.47    0.70 
   4  -6 -10    0.35    0.82 
   4  -6 -10    1.80    0.73 
   6   6 -12   15.91    1.56 
  -6   6  12   17.63    1.95 
  -6  -6  12   19.25    2.10 
   6  -6 -12   17.75    1.95 
   6  -6 -12   16.66    1.61 
   8   6 -14   52.37    2.94 
  -8   6  14   48.83    2.98 
   8  -6 -14   49.81    2.84 
  -8  -6  14   52.23    3.25 
   8  -6 -14   49.57    3.03 
 -10   6  16    4.78    1.52 
  10   6 -16    4.36    1.33 
 -10  -6  16    3.83    1.55 
  10  -6 -16    3.34    1.25 
  10  -6 -16    4.06    1.41 
  12   6 -18    0.52    1.16 
 -12   6  18    0.24    1.25 
  12  -6 -18    0.95    1.21 
 -12  -6  18    1.18    1.40 
  12  -6 -18    1.47    1.29 
  14   6 -20   12.83    2.12 
 -14   6  20   12.15    2.28 
  14  -6 -20   14.15    2.29 
  14  -6 -20    7.39    1.95 
 -14  -6  20   13.01    2.24 
 -16   6  22    2.08    1.69 
  16   6 -22    0.28    1.47 
  16  -6 -22   -1.59    1.46 
  23   7 -17    3.73    1.71 
  23  -7 -17   -1.21    1.43 
 -23  -7  17    2.39    1.60 
  21   7 -15    7.77    1.89 
  21  -7 -15    7.60    1.95 
  21  -7 -15    7.61    1.94 
 -21  -7  15   12.43    2.15 
  19   7 -13   -0.12    0.85 
 -19   7  13    1.27    1.31 
  19  -7 -13   -0.28    1.12 
  19  -7 -13   -0.43    1.21 
 -19  -7  13   -1.26    1.00 
  17   7 -11   12.40    1.49 
 -17   7  11   10.75    1.80 
  17   7 -11    9.45    1.79 
  17  -7 -11    9.39    1.70 
 -17  -7  11   12.11    1.95 
  17  -7 -11   11.34    1.73 
 -15   7   9    1.66    1.02 
  15   7  -9    0.70    0.70 
  15   7  -9   -0.69    0.56 
  15   7  -9    0.85    1.10 
  15  -7  -9    0.93    0.96 
 -15  -7   9   -0.82    0.98 
  15  -7  -9    1.04    0.98 
 -15  -7   9    0.56    0.72 
  13   7  -7    1.36    1.02 
 -13   7   7    1.09    0.61 
  13   7  -7    2.07    0.64 
 -13   7   7    1.67    0.91 
 -13  -7   7    1.86    1.07 
  13  -7  -7    2.10    1.02 
  13  -7  -7    1.97    0.96 
 -13  -7   7    0.55    0.66 
 -11   7   5   28.38    1.55 
  11   7  -5   25.41    1.94 
 -11   7   5   25.21    1.83 
  11   7  -5   26.07    1.36 
 -11  -7   5   26.80    1.79 
 -11  -7   5   27.58    1.97 
  11  -7  -5   26.54    1.88 
   9   7  -3    5.33    1.07 
  -9   7   3    8.36    1.12 
   9   7  -3    6.44    0.62 
  -9   7   3    4.69    0.80 
  -9  -7   3    4.76    1.00 
   9  -7  -3    7.53    1.09 
  -7   7   1    0.83    0.58 
   7   7  -1    0.75    0.76 
   7   7  -1    0.06    0.21 
  -7   7   1    1.18    0.66 
   7   7  -1    0.48    0.21 
  -7  -7   1    0.55    0.62 
  -7  -7   1    0.48    0.23 
   7  -7  -1    0.29    0.50 
   5   7   1    2.93    0.95 
  -5   7  -1    4.36    0.80 
  -5   7  -1    3.54    0.78 
   5   7   1    3.22    0.27 
   5  -7   1    3.40    0.65 
  -5  -7  -1    2.10    0.79 
  -5  -7  -1    2.69    0.28 
  -3   7  -3    6.81    0.94 
  -3   7  -3    7.23    1.04 
   3   7   3    5.15    0.47 
   3   7   3    5.05    1.13 
   3  -7   3    6.85    0.73 
   3  -7   3    7.47    1.03 
  -3  -7  -3    5.44    1.02 
  -3  -7  -3    6.24    0.55 
  -1   7  -5    0.62    0.55 
  -1   7  -5   -0.30    0.54 
   1   7   5    0.48    0.75 
   1  -7   5   -0.19    0.58 
  -1  -7  -5   -0.20    0.66 
   1  -7   5    0.16    0.29 
   1  -7   5    0.01    0.28 
  -1  -7  -5    0.41    0.37 
   1   7  -7   31.36    1.72 
  -1   7   7   30.53    2.19 
   1  -7  -7   28.11    1.53 
  -1  -7   7   33.30    2.14 
   1  -7  -7   31.36    2.13 
   3   7  -9   12.11    1.33 
  -3   7   9   11.86    1.60 
  -3  -7   9    9.02    1.53 
   3  -7  -9   12.60    1.29 
   3  -7  -9   11.91    1.61 
   5   7 -11    5.88    1.07 
  -5   7  11    5.25    1.18 
   5  -7 -11    6.72    1.11 
  -5  -7  11    7.80    1.51 
   5  -7 -11    5.98    1.37 
  -7   7  13    9.65    1.74 
   7   7 -13   11.98    1.55 
  -7  -7  13   10.34    1.87 
   7  -7 -13   11.25    1.83 
   7  -7 -13    8.68    1.50 
  -9   7  15    0.01    1.19 
   9   7 -15    0.37    0.90 
  -9  -7  15   -0.68    1.14 
   9  -7 -15   -0.19    1.10 
   9  -7 -15    1.74    1.16 
  11   7 -17    1.33    1.15 
 -11   7  17   -0.50    1.15 
  11  -7 -17   -0.34    1.10 
 -11  -7  17    2.85    1.52 
  11  -7 -17    0.40    1.02 
  13   7 -19   -1.13    1.09 
 -13   7  19    0.36    1.45 
 -13  -7  19   -1.74    1.38 
  13  -7 -19   -0.23    1.34 
  13  -7 -19    0.25    1.23 
  15   7 -21    2.83    1.57 
 -15   7  21   -0.75    1.29 
  15  -7 -21    2.00    1.74 
  22   8 -16    0.14    1.51 
  22  -8 -16    1.67    1.62 
 -22  -8  16    2.30    1.66 
  20   8 -14    8.56    1.95 
 -20   8  14    5.62    1.83 
 -20  -8  14    7.21    1.87 
  20  -8 -14   11.42    2.22 
  20  -8 -14    8.40    1.87 
  18   8 -12    4.95    1.39 
 -18   8  12    3.90    1.44 
  18  -8 -12    3.92    1.47 
  18  -8 -12    1.36    1.31 
 -18  -8  12    1.88    1.12 
 -16   8  10   -0.12    0.97 
  16   8 -10   -0.17    1.10 
 -16  -8  10    0.15    1.16 
  16  -8 -10   -0.40    1.06 
  16  -8 -10    0.59    1.12 
  14   8  -8    8.45    1.68 
 -14   8   8    6.36    1.32 
 -14  -8   8    7.23    1.19 
  14  -8  -8    5.71    1.25 
 -14  -8   8    6.02    1.51 
  14  -8  -8    8.30    1.53 
 -12   8   6    1.34    0.89 
 -12   8   6    0.13    0.59 
  12   8  -6    1.85    1.14 
  12  -8  -6    1.79    0.99 
  12  -8  -6    0.92    0.91 
 -12  -8   6    2.85    0.91 
 -10   8   4   -0.37    0.57 
  10   8  -4   -0.09    0.87 
 -10   8   4    1.56    0.70 
 -10  -8   4    0.14    0.63 
  10  -8  -4    0.97    0.88 
   8   8  -2   -0.61    0.81 
  -8   8   2    0.33    0.64 
  -8   8   2   -0.31    0.59 
  -8  -8   2    1.39    0.74 
   8  -8  -2    0.77    0.63 
  -6   8   0   16.44    1.35 
  -6   8   0   20.06    1.39 
   6   8   0   16.33    1.85 
  -6  -8   0   18.05    1.54 
   6  -8   0   19.02    1.34 
   4   8   2    6.47    1.22 
  -4   8  -2    5.40    0.91 
  -4   8  -2    4.47    0.91 
  -4  -8  -2    8.52    1.26 
   4  -8   2    5.59    0.81 
   2   8   4   -1.04    0.74 
  -2   8  -4   -0.48    0.61 
  -2   8  -4    0.42    0.55 
   2  -8   4    0.16    0.61 
  -2  -8  -4    0.54    0.32 
  -2  -8  -4   -0.42    0.51 
   2  -8   4   -0.06    0.40 
   0   8   6   40.75    2.59 
   0   8  -6   39.64    1.99 
   0   8  -6   42.18    2.41 
   0  -8  -6   36.99    1.64 
   0  -8  -6   40.26    2.46 
   0  -8   6   39.10    2.37 
   2   8  -8    5.87    1.00 
  -2   8   8    5.06    1.15 
   2   8  -8    7.30    1.41 
   2  -8  -8    4.33    1.21 
  -2  -8   8    6.28    1.34 
   2  -8  -8    5.98    0.90 
   4   8 -10    0.92    0.74 
  -4   8  10    2.58    0.99 
   4  -8 -10    1.18    1.07 
  -4  -8  10    0.65    1.04 
   4  -8 -10    1.22    0.75 
   6   8 -12    0.55    0.77 
  -6   8  12    1.10    1.18 
  -6  -8  12    0.09    1.16 
   6  -8 -12    0.77    0.83 
   6  -8 -12   -0.05    1.03 
  -8   8  14    1.60    1.31 
   8   8 -14    2.52    1.14 
   8  -8 -14    3.56    1.47 
  -8  -8  14    2.49    1.39 
   8  -8 -14    0.96    1.09 
 -10   8  16    5.55    1.45 
  10   8 -16    4.11    1.30 
  10  -8 -16    3.55    1.58 
 -10  -8  16    6.98    1.98 
  10  -8 -16    6.13    1.54 
 -12   8  18    6.08    1.81 
  12  -8 -18    3.81    1.49 
 -12  -8  18    3.41    1.52 
  12  -8 -18    3.47    1.71 
 -14   8  20    2.38    1.58 
  14  -8 -20    0.69    1.50 
  21   9 -15    5.93    1.77 
 -21  -9  15    5.82    2.01 
  21  -9 -15    7.69    2.08 
  19   9 -13   10.47    2.26 
 -19   9  13   17.43    2.37 
  19  -9 -13   21.02    2.56 
 -19  -9  13   12.74    2.38 
  19  -9 -13   17.88    2.36 
  17   9 -11    3.02    1.56 
 -17   9  11   -0.73    1.01 
  17  -9 -11    1.75    1.25 
  17  -9 -11    0.72    1.32 
 -17  -9  11    0.83    1.04 
  15   9  -9   19.10    2.48 
 -15   9   9   21.21    2.31 
  15  -9  -9   22.44    2.07 
 -15  -9   9   22.36    2.58 
  15  -9  -9   20.48    2.37 
  13   9  -7    6.29    1.44 
 -13   9   7    1.11    1.02 
  13  -9  -7    2.90    1.15 
  13  -9  -7    2.79    1.08 
 -11   9   5    4.75    1.00 
 -11   9   5    2.20    0.94 
  11   9  -5    1.99    1.21 
 -11  -9   5    4.54    1.06 
  11  -9  -5    3.21    1.07 
  11  -9  -5    4.44    1.15 
   9   9  -3   -0.19    0.96 
  -9   9   3    0.11    0.72 
  -9   9   3    1.01    0.72 
  -9  -9   3    0.48    0.82 
   9  -9  -3    0.49    0.75 
   7   9  -1   17.98    2.12 
  -7   9   1   20.14    1.48 
  -7   9   1   21.92    1.69 
  -7  -9   1   19.39    1.78 
   7  -9  -1   18.81    1.52 
  -5   9  -1   54.70    2.66 
   5   9   1   45.35    2.77 
  -5   9  -1   48.53    2.23 
  -5  -9  -1   49.73    2.65 
   5  -9   1   51.47    2.32 
   3   9   3    9.89    1.68 
  -3   9  -3    8.26    1.05 
  -3   9  -3    9.73    1.37 
   3  -9   3    7.98    0.96 
  -3  -9  -3    7.88    1.32 
  -1   9  -5   68.24    2.79 
  -1   9  -5   71.01    3.37 
   1   9   5   70.91    3.51 
  -1  -9  -5   69.25    3.39 
   1  -9   5   69.27    3.33 
   1   9  -7    3.37    1.17 
   1   9  -7    1.44    0.84 
  -1   9   7    2.77    1.20 
  -1  -9   7    1.71    1.05 
   1  -9  -7    2.08    1.10 
   3   9  -9    1.72    1.08 
  -3   9   9    4.51    1.38 
   3  -9  -9    2.05    1.12 
  -3  -9   9    1.33    0.87 
  -5   9  11    5.92    1.40 
   5   9 -11    4.83    1.51 
   5  -9 -11    6.27    1.39 
  -5  -9  11    6.13    1.60 
  -7   9  13    0.83    1.02 
  -7  -9  13    0.85    1.00 
   7  -9 -13    1.01    1.01 
  -9   9  15   11.15    2.03 
  -9  -9  15   12.15    2.27 
   9  -9 -15   10.19    2.38 
   9  -9 -15   12.36    2.17 
 -11   9  17    0.43    1.38 
  11  -9 -17    1.89    1.50 
 -11  -9  17    0.82    1.69 
 -13   9  19    6.17    1.95 
  20  10 -14    5.13    2.36 
 -20 -10  14    5.15    2.29 
  20 -10 -14    3.67    1.78 
 -18  10  12   -0.09    1.20 
  18  10 -12    2.32    1.28 
 -18 -10  12   -0.53    1.11 
  18 -10 -12    2.99    1.64 
  18 -10 -12   -0.15    1.19 
  16  10 -10    4.33    1.73 
 -16  10  10    0.99    1.08 
  16 -10 -10    2.78    1.25 
  16 -10 -10    3.30    1.46 
 -16 -10  10    0.60    1.49 
  14  10  -8   10.75    1.91 
 -14  10   8   11.70    1.74 
  14 -10  -8   11.51    1.72 
  14 -10  -8    9.79    1.84 
  12  10  -6    2.31    1.34 
 -12  10   6    1.70    1.03 
  12 -10  -6    0.51    0.98 
  12 -10  -6    2.64    1.08 
  10  10  -4   -0.13    0.81 
 -10  10   4    1.46    0.88 
 -10 -10   4    2.55    1.04 
  10 -10  -4    1.53    0.99 
  -8  10   2    0.54    0.81 
   8  10  -2   -1.85    0.91 
   8 -10  -2    2.11    0.96 
  -8 -10   2    0.08    0.81 
   6  10   0   20.93    2.23 
  -6  10   0   18.85    1.85 
  -6 -10   0   16.20    1.77 
   6 -10   0   13.99    1.54 
   4  10   2   28.26    2.48 
  -4  10  -2   25.29    2.00 
   4 -10   2   25.92    1.66 
  -4 -10  -2   27.64    2.23 
  -2  10  -4    0.70    0.95 
   2  10   4    2.32    1.26 
  -2 -10  -4    0.93    1.03 
   0  10   6    4.03    1.42 
   0  10  -6    3.78    1.26 
   0 -10  -6    4.49    1.32 
   0 -10   6    2.44    1.16 
  -2  10   8    1.24    0.96 
   2  10  -8   -0.06    1.00 
  -2 -10   8    0.46    1.07 
   2 -10  -8    0.94    1.16 
   4  10 -10    1.84    1.28 
  -4  10  10    0.99    1.00 
  -4 -10  10    2.89    1.33 
   4 -10 -10    0.51    0.92 
   6  10 -12    0.90    1.31 
  -6  10  12    0.24    1.23 
   6 -10 -12   -0.59    1.23 
  -6 -10  12   -0.06    1.22 
  -8  10  14   -0.32    1.22 
   8  10 -14    2.67    1.64 
  -8 -10  14    2.48    1.69 
   8 -10 -14    4.18    1.46 
  10  10 -16    3.26    1.84 
 -10  10  16    2.75    1.57 
  10 -10 -16    1.93    1.41 
 -10 -10  16    3.15    1.53 
 -12  10  18    0.38    1.46 
  17  11 -11   -0.48    1.16 
  17 -11 -11    0.86    1.51 
  15  11  -9    2.65    1.65 
  15 -11  -9   -0.11    1.33 
  13  11  -7    3.62    1.74 
  13 -11  -7    3.55    1.44 
  11  11  -5    0.35    1.44 
  11 -11  -5    1.66    1.23 
  -9  11   3    2.86    1.13 
   9  11  -3    3.90    1.50 
   9 -11  -3    4.44    1.15 
  -7  11   1    7.70    1.46 
   7  11  -1    7.63    1.75 
   7 -11  -1    7.30    1.34 
  -7 -11   1    8.26    1.46 
   5  11   1    1.69    1.27 
  -5  11  -1   -0.07    0.90 
  -5 -11  -1    0.38    0.98 
   3  11   3    0.87    1.23 
  -3  11  -3    0.22    0.90 
  -3 -11  -3    0.88    0.95 
  -1  11  -5    2.46    1.17 
   1  11   5    5.68    1.63 
  -1 -11  -5    1.91    1.18 
  -1  11   7   -1.07    0.81 
   1  11  -7    0.21    1.08 
   1 -11  -7   -1.78    0.99 
  -1 -11   7   -0.37    1.08 
  -3  11   9    2.12    1.14 
   3  11  -9    0.00    1.18 
  -3 -11   9    3.29    1.38 
   3 -11  -9    1.16    1.36 
   5  11 -11   -0.29    1.33 
  -5  11  11   -0.76    1.23 
   5 -11 -11   -1.05    1.23 
  -5 -11  11   -0.17    1.36 
  -7  11  13    0.23    1.45 
   7  11 -13   -0.96    1.37 
   7 -11 -13   -2.48    1.25 
  -7 -11  13    0.26    1.47 
  -9  11  15   -1.06    1.38 
   9  11 -15    5.32    1.98 
   9 -11 -15   -0.39    1.66 
  -9 -11  15    1.11    1.65 
 -11  11  17   -1.47    1.37 
  16  12 -10   -1.33    1.56 
  16 -12 -10    1.62    1.54 
  14  12  -8    4.97    2.04 
  14 -12  -8    3.12    1.53 
  12  12  -6    4.15    1.82 
  12 -12  -6    4.19    1.46 
  10  12  -4    1.73    1.58 
  10 -12  -4    1.68    1.11 
   8  12  -2   -0.63    0.98 
   8 -12  -2   -0.35    0.81 
  -6  12   0    5.09    1.44 
   6  12   0    2.25    1.58 
  -6 -12   0    2.86    1.24 
   4  12   2   -1.80    1.18 
  -4  12  -2   -0.61    1.07 
  -4 -12  -2    2.66    1.19 
  -2  12  -4    2.29    1.24 
   2  12   4    2.98    1.55 
  -2 -12  -4    4.45    1.36 
   0  12  -6    0.68    1.23 
   0  12   6    1.08    1.13 
   0 -12  -6    1.85    1.22 
  -2  12   8    8.30    2.03 
   2  12  -8    3.64    1.53 
  -2 -12   8    6.55    1.57 
   2 -12  -8    8.09    1.83 
   4  12 -10    0.33    1.33 
  -4  12  10   -1.23    0.89 
   4 -12 -10    0.01    1.33 
  -4 -12  10   -1.57    0.83 
  -6  12  12   -0.64    1.29 
   6  12 -12    0.48    1.51 
   6 -12 -12    1.84    1.67 
  -6 -12  12   -1.59    1.34 
   8  12 -14    6.77    2.13 
  -8  12  14    4.49    1.92 
  -8 -12  14    6.65    2.24 
  15 -13  -9    5.66    2.09 
  13  13  -7    2.59    1.90 
  13 -13  -7   -0.75    1.27 
  11  13  -5    0.81    1.26 
  11 -13  -5   -0.08    1.08 
   9  13  -3   -0.19    1.11 
   7  13  -1    7.34    2.19 
   5  13   1   18.74    2.80 
  -5  13  -1   16.44    2.18 
  -3  13  -3    2.53    1.33 
   3  13   3    3.77    1.72 
  -3 -13  -3    3.96    1.49 
  -1  13  -5    3.92    1.50 
   1  13   5   -0.11    1.54 
  -1 -13  -5    2.35    1.34 
  -1  13   7    8.31    2.05 
   1  13  -7    5.17    1.69 
   1 -13  -7    5.79    1.85 
   3  13  -9    1.07    1.47 
  -3  13   9    0.10    1.48 
   3 -13  -9   -2.33    1.24 
   5  13 -11   -2.56    1.23 
  -5  13  11    1.16    1.21 
   5 -13 -11    0.83    1.54 
  -5 -13  11    0.48    1.64 
  -7  13  13    0.46    1.60 
   8  14  -2    2.44    1.95 
   6  14   0    5.35    2.07 
   4  14   2   -1.17    1.54 
  -4  14  -2    1.72    1.32 
   2  14   4    5.28    2.03 
  -2  14  -4    4.20    1.68 
  -2 -14  -4    7.59    1.87 
   0  14   6    7.13    2.12 
   0  14  -6    7.30    1.94 
   0 -14  -6    5.33    1.74 
   2  14  -8    2.70    1.61 
  -2  14   8    0.49    1.73 
   2 -14  -8    2.33    1.64 
   4  14 -10   -0.63    1.58 
  -1  15  -5    2.78    1.69 
   1  15  -7   -1.24    1.42 
  26   0 -19    2.15    1.44 
  26   0 -19   -1.11    1.52 
  24   0 -17    1.32    1.25 
  24   0 -17    0.22    1.33 
 -22   0  15   -0.48    0.79 
  22   0 -15   -0.04    1.21 
 -22   0  15    0.23    1.32 
  22   0 -15   -1.18    0.97 
  20   0 -13    0.80    0.89 
 -20   0  13   -0.31    0.82 
  20   0 -13   -0.68    0.88 
 -20   0  13    0.38    0.74 
  18   0 -11   -1.57    0.81 
  18   0 -11    0.49    0.85 
 -18   0  11    0.16    0.66 
 -18   0  11    0.27    0.95 
  16   0  -9   -0.04    0.58 
 -16   0   9   -0.41    0.52 
  16   0  -9   -0.54    0.65 
 -16   0   9    0.63    0.70 
 -14   0   7    0.58    0.46 
 -14   0   7    0.67    0.57 
  14   0  -7    0.06    0.59 
 -12   0   5    0.55    0.65 
 -12   0   5   -0.08    0.55 
  12   0  -5    0.31    0.51 
 -12   0   5    0.10    0.34 
 -10   0   3   -0.03    0.49 
 -10   0   3    0.02    0.25 
  10   0  -3   -0.06    0.24 
 -10   0   3   -0.24    0.33 
  10   0  -3    0.25    0.27 
  10   0  -3    0.03    0.32 
  -8   0   1    0.00    0.18 
   8   0  -1    0.00    0.20 
   8   0  -1   -0.32    0.18 
  -8   0   1    0.86    0.47 
  -8   0   1   -0.02    0.42 
  -6   0  -1   -0.01    0.41 
  -6   0  -1   -0.15    0.19 
   6   0   1   -0.38    0.20 
  -6   0  -1   -0.16    0.37 
  -4   0  -3    0.36    0.31 
   4   0   3    0.10    0.28 
  -4   0  -3    0.09    0.38 
  -4   0  -3   -0.46    0.33 
  -2   0  -5    0.57    0.45 
  -2   0  -5    0.08    0.34 
   2   0   5   -0.04    0.36 
   0   0  -7    0.44    0.40 
   0   0  -7   -0.24    0.33 
   0   0   7   -0.40    0.43 
   2   0  -9   -0.58    0.34 
  -2   0   9    0.46    0.48 
   2   0  -9    0.11    0.40 
  -4   0  11   -0.18    0.67 
   4   0 -11    0.04    0.42 
   4   0 -11    0.42    0.63 
   6   0 -13   -0.43    0.68 
  -6   0  13   -0.21    0.77 
   6   0 -13    0.18    0.59 
   8   0 -15   -0.13    0.56 
   8   0 -15    0.39    0.72 
  -8   0  15   -0.28    0.64 
  10   0 -17    0.61    0.73 
  10   0 -17   -0.09    1.00 
 -10   0  17    1.00    1.14 
  12   0 -19    0.97    1.26 
 -12   0  19   -0.78    0.84 
  12   0 -19   -0.58    0.75 
  14   0 -21    1.22    1.45 
 -14   0  21   -1.24    1.36 
  16   0 -23    0.54    1.59 
 -16   0  23   -1.79    1.45 
  25   1 -18    2.80    1.71 
  25   1 -18    0.84    1.30 
  25  -1 -18    0.55    1.28 
  25  -1 -18    3.32    1.53 
 -23   1  16    2.95    1.35 
  23   1 -16    1.37    1.18 
  23   1 -16    2.96    1.49 
  23  -1 -16    4.06    1.46 
  23  -1 -16    2.98    1.56 
 -23  -1  16    0.89    1.02 
  21   1 -14    1.06    1.05 
  21   1 -14   -1.62    1.01 
 -21   1  14   -0.40    1.15 
 -21   1  14    0.69    0.76 
  21  -1 -14   -1.16    0.96 
 -21  -1  14   -0.20    1.13 
 -21  -1  14   -0.11    0.94 
  21  -1 -14    0.50    1.26 
 -19   1  12   39.76    2.16 
 -19   1  12   35.37    2.67 
  19   1 -12   35.67    2.62 
  19   1 -12   36.15    2.39 
 -19  -1  12   34.86    2.59 
 -19  -1  12   37.81    2.23 
  19  -1 -12   38.37    2.71 
  19  -1 -12   37.89    2.51 
 -17   1  10    9.63    1.48 
  17   1 -10    6.13    1.18 
  17   1 -10    7.71    1.39 
 -17   1  10    9.65    1.13 
 -17  -1  10   10.13    1.55 
  17  -1 -10   11.71    1.53 
  17  -1 -10    8.22    1.36 
 -17  -1  10    9.18    1.17 
 -15   1   8   38.70    2.35 
  15   1  -8   35.88    2.08 
 -15   1   8   41.25    1.78 
  15   1  -8   35.12    2.21 
 -15  -1   8   40.02    1.92 
  15  -1  -8   35.67    2.12 
 -15  -1   8   39.28    2.21 
 -15  -1   8   38.09    2.07 
 -13   1   6   37.62    1.53 
  13   1  -6   39.17    2.02 
 -13   1   6   38.40    2.11 
  13  -1  -6   39.37    1.99 
 -13  -1   6   36.41    1.73 
 -13  -1   6   38.73    2.11 
 -13  -1   6   39.29    2.05 
 -11   1   4  144.92    4.77 
 -11   1   4  152.22    4.95 
  11   1  -4  144.57    4.35 
  11   1  -4  144.03    4.70 
 -11   1   4  150.82    4.08 
  11  -1  -4  142.55    4.73 
 -11  -1   4  148.76    4.82 
 -11  -1   4  150.70    4.39 
  11  -1  -4  142.84    4.08 
 -11  -1   4  141.74    4.75 
  -9   1   2   10.39    0.91 
   9   1  -2   12.55    0.78 
  -9   1   2   10.58    0.95 
  -9  -1   2   10.11    0.97 
   9  -1  -2   10.18    0.44 
   9  -1  -2   10.06    0.86 
   9  -1  -2   11.86    0.47 
  -9  -1   2    9.96    0.91 
  -7   1   0   14.56    0.97 
  -7   1   0   13.32    0.50 
   7   1   0   13.20    0.77 
  -7   1   0   13.99    1.07 
  -7  -1   0   12.56    0.98 
   7  -1   0   13.44    0.51 
  -7  -1   0   12.52    0.96 
  -7  -1   0   14.68    0.78 
  -5   1  -2  330.10    9.32 
   5   1   2  346.74    9.08 
  -5   1  -2  329.44    9.20 
  -5   1  -2  343.46    8.82 
  -5  -1  -2  334.48    9.24 
  -5  -1  -2  341.56    9.34 
   5  -1   2  329.37    8.83 
  -3   1  -4   47.44    1.92 
   3   1   4   52.19    2.02 
  -3   1  -4   54.52    2.11 
  -3  -1  -4   54.20    2.07 
  -3  -1  -4   50.97    2.07 
   3  -1   4   53.52    1.93 
   1   1   6    2.04    0.59 
  -1   1  -6    2.46    0.63 
  -1   1  -6    1.99    0.47 
   1  -1   6    1.95    0.56 
  -1  -1  -6    2.97    0.61 
  -1  -1  -6    2.40    0.58 
  -1   1   8  128.02    4.33 
   1   1  -8  126.40    3.83 
   1   1  -8  123.62    4.21 
  -1  -1   8  122.94    4.26 
   1  -1  -8  121.88    4.03 
   1  -1  -8  126.59    4.22 
   3   1 -10   37.11    1.65 
  -3   1  10   35.77    2.09 
   3   1 -10   36.77    1.96 
  -3  -1  10   37.95    2.13 
   3  -1 -10   39.27    1.86 
   3  -1 -10   35.65    1.99 
   5   1 -12    8.03    1.16 
   5   1 -12    7.69    0.90 
  -5   1  12    6.56    1.26 
   5  -1 -12    6.99    1.17 
   5  -1 -12    9.19    1.13 
  -5  -1  12    7.17    1.23 
   7   1 -14   14.32    1.23 
   7   1 -14   13.49    1.67 
  -7   1  14   16.92    1.97 
   7  -1 -14   13.13    1.66 
  -7  -1  14   14.88    1.83 
   7  -1 -14   11.38    1.33 
   9   1 -16   33.14    1.92 
   9   1 -16   31.10    2.25 
  -9   1  16   34.57    2.61 
   9  -1 -16   31.52    2.12 
  -9  -1  16   32.14    2.40 
   9  -1 -16   28.65    2.36 
  11   1 -18   -0.12    0.78 
  11   1 -18    0.92    1.16 
 -11   1  18    0.60    1.18 
  11  -1 -18    1.61    0.94 
 -11  -1  18    0.61    0.89 
  11  -1 -18    0.63    1.16 
 -13   1  20    1.88    1.44 
  13   1 -20   -0.79    1.19 
  13  -1 -20    0.06    1.04 
  13  -1 -20   -0.15    1.32 
 -13  -1  20    2.69    1.49 
 -15   1  22    9.66    2.20 
  15   1 -22    7.73    2.09 
  15  -1 -22    8.81    2.21 
 -15  -1  22   11.88    2.35 
  26   2 -19    3.42    1.85 
  26  -2 -19    3.15    1.67 
  24   2 -17    0.49    1.16 
  24   2 -17    1.96    1.53 
  24  -2 -17    2.81    1.44 
  24  -2 -17    1.70    1.55 
 -24  -2  17    0.13    1.08 
  22   2 -15   12.76    2.10 
  22   2 -15   14.75    1.96 
 -22   2  15    8.32    1.93 
  22  -2 -15   12.68    1.99 
 -22  -2  15   10.92    1.78 
  22  -2 -15   13.32    2.21 
  20   2 -13   29.96    2.46 
 -20   2  13   26.98    2.10 
  20   2 -13   25.62    2.09 
 -20   2  13   28.60    2.57 
 -20  -2  13   25.22    2.34 
  20  -2 -13   34.00    2.52 
  20  -2 -13   22.87    2.55 
 -20  -2  13   26.17    2.08 
  18   2 -11   10.56    1.44 
 -18   2  11   13.92    1.26 
 -18   2  11   11.54    1.81 
  18   2 -11    9.63    1.45 
  18  -2 -11    9.23    1.62 
 -18  -2  11   13.80    1.58 
 -18  -2  11   14.28    1.84 
  18  -2 -11   14.60    1.70 
  16   2  -9    9.97    1.47 
  16   2  -9   11.72    1.39 
 -16   2   9   10.34    1.56 
 -16   2   9   13.37    1.05 
  16  -2  -9   12.82    1.69 
  16  -2  -9   11.84    1.50 
 -16  -2   9   13.66    1.48 
 -16  -2   9   10.75    1.38 
 -16  -2   9   12.69    1.58 
  14   2  -7  129.37    4.63 
  14   2  -7  134.80    4.39 
 -14   2   7  133.03    3.96 
  14   2  -7  128.33    4.50 
 -14   2   7  128.30    4.82 
 -14  -2   7  129.44    4.66 
  14  -2  -7  127.89    4.59 
 -14  -2   7  134.49    4.60 
 -14  -2   7  127.64    4.36 
  12   2  -5    8.77    0.96 
 -12   2   5    9.11    0.60 
 -12   2   5    5.62    1.07 
  12   2  -5    7.61    1.00 
 -12  -2   5    7.66    0.90 
  12  -2  -5    6.67    1.03 
  12  -2  -5    7.07    0.57 
 -12  -2   5    8.19    1.07 
 -12  -2   5    9.99    1.18 
  10   2  -3   17.37    1.06 
 -10   2   3   15.92    1.22 
 -10   2   3   16.92    0.57 
 -10   2   3   17.83    1.27 
 -10  -2   3   15.55    1.18 
 -10  -2   3   17.97    1.07 
 -10  -2   3   18.77    1.31 
  10  -2  -3   16.39    0.56 
  10  -2  -3   18.45    1.27 
   8   2  -1   88.54    2.95 
  -8   2   1   88.08    3.11 
  -8   2   1   91.70    3.28 
  -8  -2   1   91.20    3.09 
   8  -2  -1   91.61    3.11 
  -8  -2   1   86.71    3.20 
   6   2   1   94.85    3.10 
  -6   2  -1   97.36    2.64 
  -6   2  -1   92.65    3.14 
  -6   2  -1   91.52    3.29 
   6  -2   1   96.54    2.66 
  -6  -2  -1   97.13    3.15 
  -6  -2  -1   93.96    3.30 
   6  -2   1   96.85    3.10 
   4   2   3   52.85    2.09 
  -4   2  -3   52.35    1.96 
  -4   2  -3   53.52    1.84 
  -4   2  -3   54.85    2.19 
  -4  -2  -3   56.98    2.25 
  -4  -2  -3   55.24    2.06 
   4  -2   3   53.53    1.87 
  -2   2  -5    0.22    0.36 
  -2   2  -5    0.19    0.30 
   2   2   5   -0.15    0.40 
   2  -2   5   -0.47    0.30 
  -2  -2  -5    0.10    0.44 
  -2  -2  -5    0.22    0.38 
   2  -2   5   -0.55    0.23 
   0   2  -7  173.38    4.92 
   0   2   7  167.10    5.46 
   0   2  -7  181.19    5.46 
   0  -2   7  173.46    5.42 
   0  -2   7  175.21    4.85 
   0  -2  -7  168.37    5.35 
   0  -2  -7  174.63    5.33 
  -2   2   9   33.56    2.01 
   2   2  -9   36.03    1.93 
   2   2  -9   38.67    1.52 
   2  -2  -9   38.83    1.90 
   2  -2  -9   34.90    1.85 
  -2  -2   9   32.35    1.94 
  -2  -2   9   38.75    1.45 
   4   2 -11    5.65    0.69 
   4   2 -11    4.70    1.00 
  -4   2  11    5.26    1.08 
   4  -2 -11    5.97    0.98 
   4  -2 -11    5.18    1.02 
  -4  -2  11    5.29    1.11 
   6   2 -13   25.54    1.94 
   6   2 -13   26.78    1.44 
  -6   2  13   29.11    2.15 
   6  -2 -13   26.77    1.88 
  -6  -2  13   25.93    2.09 
   6  -2 -13   23.57    1.89 
   8   2 -15    5.56    0.85 
  -8   2  15    3.25    1.23 
   8   2 -15    4.31    1.25 
   8  -2 -15    2.77    0.99 
   8  -2 -15    2.40    0.94 
  -8  -2  15    4.79    1.35 
  10   2 -17   13.07    1.91 
 -10   2  17   16.84    2.20 
  10  -2 -17   14.58    2.04 
  10  -2 -17   21.81    1.89 
 -10  -2  17   12.14    1.98 
  12   2 -19   -0.24    1.09 
 -12   2  19   -1.73    1.10 
 -12  -2  19    0.04    1.23 
  12  -2 -19    0.01    0.97 
  12  -2 -19    1.10    1.30 
  14   2 -21    4.67    1.85 
 -14   2  21    7.02    1.91 
 -14  -2  21    8.33    2.12 
  14  -2 -21    4.44    1.54 
  14  -2 -21    4.60    1.79 
 -16   2  23    0.70    1.61 
  16   2 -23    4.64    1.95 
  16  -2 -23   -0.35    1.57 
 -16  -2  23   -1.21    1.55 
  25   3 -18   -0.59    1.38 
  25  -3 -18    0.60    1.68 
  25  -3 -18    2.14    1.55 
  23   3 -16   -0.79    1.09 
  23   3 -16    0.75    1.29 
 -23   3  16   -0.44    1.37 
  23  -3 -16    0.68    1.15 
  23  -3 -16    0.34    1.24 
 -23  -3  16    0.33    1.04 
  21   3 -14   -0.95    0.97 
 -21   3  14   -0.07    1.20 
  21   3 -14    0.43    1.08 
  21  -3 -14   -1.69    1.03 
 -21  -3  14    0.34    1.10 
  21  -3 -14    0.21    1.07 
  19   3 -12    3.11    1.19 
 -19   3  12    4.33    1.22 
  19   3 -12    3.47    1.02 
 -19  -3  12    5.08    1.25 
  19  -3 -12    2.55    1.29 
  19  -3 -12    2.62    1.20 
 -19  -3  12    3.91    1.25 
 -17   3  10   17.46    2.03 
 -17   3  10   15.49    1.21 
  17   3 -10   16.51    1.69 
  17   3 -10   15.17    1.77 
  17  -3 -10   17.34    1.89 
 -17  -3  10   14.81    1.63 
 -17  -3  10   18.02    1.79 
 -17  -3  10   13.99    1.72 
  17  -3 -10   17.14    2.04 
 -15   3   8    9.56    0.89 
  15   3  -8   10.04    1.26 
 -15   3   8   12.26    1.60 
  15   3  -8   10.68    1.28 
  15   3  -8   14.26    1.54 
 -15  -3   8   12.23    1.43 
 -15  -3   8   12.10    1.40 
  15  -3  -8    9.44    1.38 
 -15  -3   8   11.47    1.32 
  13   3  -6    0.72    0.59 
  13   3  -6    1.12    0.58 
 -13   3   6    0.57    0.33 
 -13   3   6    1.23    0.64 
 -13  -3   6    0.84    0.59 
 -13  -3   6    0.67    0.61 
  13  -3  -6    0.48    0.34 
 -13  -3   6    1.51    0.69 
  13  -3  -6   -0.21    0.59 
  11   3  -4   80.01    2.99 
 -11   3   4   80.07    3.21 
 -11   3   4   76.47    2.29 
 -11  -3   4   79.89    3.00 
  11  -3  -4   81.11    2.29 
 -11  -3   4   82.83    3.15 
 -11  -3   4   83.21    3.02 
  11  -3  -4   77.18    3.07 
  -9   3   2    0.11    0.08 
   9   3  -2    0.67    0.45 
  -9   3   2    0.17    0.09 
  -9   3   2    0.25    0.51 
  -9  -3   2   -0.09    0.39 
   9  -3  -2    0.48    0.50 
  -9  -3   2   -0.32    0.45 
   7   3   0    2.18    0.55 
  -7   3   0    2.67    0.28 
  -7   3   0    3.65    0.72 
  -7   3   0    3.59    0.67 
  -7   3   0    2.39    0.27 
  -7  -3   0    2.55    0.54 
  -7  -3   0    4.15    0.78 
   7  -3   0    3.41    0.61 
  -5   3  -2    7.44    0.54 
  -5   3  -2    6.40    0.81 
   5   3   2    7.26    0.88 
  -5   3  -2    6.65    0.72 
   5  -3   2    6.12    0.56 
  -5  -3  -2    7.24    0.88 
   5  -3   2    5.31    0.64 
  -5  -3  -2    5.62    0.69 
  -3   3  -4   47.44    1.70 
  -3   3  -4   47.43    2.02 
   3   3   4   45.41    2.05 
  -3  -3  -4   43.92    1.83 
   3  -3   4   47.87    1.71 
  -3  -3  -4   46.25    2.07 
   3  -3   4   46.06    1.65 
   3  -3   4   43.95    1.82 
   1   3   6   50.35    2.28 
  -1   3  -6   51.41    2.15 
  -1   3  -6   49.91    1.70 
  -1  -3  -6   52.41    2.26 
  -1  -3  -6   50.32    2.05 
   1  -3   6   45.56    2.08 
   1  -3   6   50.04    1.68 
  -1   3   8   12.20    1.37 
   1   3  -8   14.54    0.76 
   1   3  -8   12.32    1.16 
   1  -3  -8   13.25    1.14 
  -1  -3   8   14.30    1.41 
   1  -3  -8   12.51    1.29 
  -1  -3   8   12.80    0.67 
  -3   3  10   17.08    1.57 
   3   3 -10   19.39    0.94 
   3   3 -10   18.28    1.47 
  -3  -3  10   19.40    0.87 
  -3  -3  10   17.72    1.54 
   3  -3 -10   17.42    1.44 
   3  -3 -10   17.09    1.42 
   5   3 -12    5.89    1.14 
   5   3 -12    5.88    0.67 
  -5   3  12    4.65    1.15 
   5  -3 -12    6.00    1.09 
   5  -3 -12    6.54    1.15 
  -5  -3  12    4.60    1.12 
  -7   3  14    8.50    1.40 
   7   3 -14    6.03    0.76 
   7   3 -14    8.16    1.39 
   7  -3 -14    7.47    1.26 
  -7  -3  14    8.44    1.51 
   7  -3 -14   10.21    1.49 
   9   3 -16    1.12    0.84 
  -9   3  16    1.53    1.14 
   9  -3 -16    0.30    0.93 
  -9  -3  16   -0.02    1.06 
   9  -3 -16    1.86    1.13 
 -11   3  18   -0.17    1.13 
  11   3 -18   -1.99    0.91 
  11  -3 -18    0.72    1.02 
  11  -3 -18   -1.39    1.02 
 -11  -3  18    1.43    1.30 
 -13   3  20   -0.26    0.93 
  13   3 -20    1.77    1.16 
 -13  -3  20   -1.39    1.24 
  13  -3 -20    0.61    1.10 
  13  -3 -20   -0.91    1.24 
  15   3 -22    5.06    1.94 
 -15   3  22    1.48    1.65 
 -15  -3  22    2.71    1.74 
  15  -3 -22    3.96    1.89 
  15  -3 -22    2.08    1.44 
  26   4 -19    1.66    1.64 
  24   4 -17    5.96    1.73 
 -24  -4  17    3.35    1.45 
  24  -4 -17    3.94    1.72 
  24  -4 -17    3.36    1.74 
 -22   4  15   18.61    2.37 
  22   4 -15   22.42    2.03 
  22   4 -15   19.17    2.42 
  22  -4 -15   19.64    2.48 
 -22  -4  15   18.00    2.26 
  22  -4 -15   18.07    2.41 
 -20   4  13    1.06    1.23 
  20   4 -13    0.97    1.08 
  20   4 -13    0.03    0.84 
  20   4 -13    0.07    0.80 
  20  -4 -13   -0.31    1.08 
  20  -4 -13    0.81    0.95 
 -20  -4  13    1.77    1.21 
  18   4 -11    2.91    1.08 
 -18   4  11    1.69    1.16 
  18   4 -11    3.23    1.07 
  18   4 -11    3.10    1.05 
 -18  -4  11    0.99    0.88 
 -18  -4  11    1.49    1.00 
  18  -4 -11    5.06    1.40 
  18  -4 -11    4.26    1.28 
  16   4  -9   34.49    2.15 
 -16   4   9   34.17    1.67 
  16   4  -9   31.04    1.96 
  16   4  -9   31.57    2.07 
 -16   4   9   30.83    2.31 
  16  -4  -9   32.60    2.29 
 -16  -4   9   30.99    2.09 
 -16  -4   9   33.52    2.05 
 -16  -4   9   37.52    2.26 
  16  -4  -9   34.24    2.40 
 -14   4   7    3.61    1.02 
  14   4  -7    4.92    0.98 
 -14   4   7    4.03    0.60 
  14   4  -7    2.64    0.83 
  14   4  -7    2.54    0.77 
  14  -4  -7    3.96    1.04 
 -14  -4   7    3.76    0.91 
 -14  -4   7    4.59    1.01 
 -14  -4   7    4.38    1.01 
 -12   4   5    1.56    0.38 
 -12   4   5    1.82    0.82 
  12   4  -5    0.79    0.64 
 -12  -4   5    2.25    0.74 
 -12  -4   5    1.34    0.70 
  12  -4  -5    2.00    0.38 
  12  -4  -5    2.05    0.76 
 -12  -4   5    2.09    0.66 
  10   4  -3   11.72    1.23 
 -10   4   3    9.55    0.57 
 -10   4   3    9.94    0.57 
 -10   4   3   12.16    1.32 
  10  -4  -3    9.88    0.56 
 -10  -4   3   10.33    1.02 
  10  -4  -3    7.46    0.97 
 -10  -4   3   10.10    1.22 
  -8   4   1   24.39    0.94 
   8   4  -1   25.37    1.51 
  -8   4   1   22.17    1.48 
  -8   4   1   24.54    0.95 
   8  -4  -1   22.23    1.35 
  -8  -4   1   24.94    1.28 
  -8  -4   1   26.62    1.57 
  -6   4  -1   43.21    1.99 
   6   4   1   44.08    2.04 
  -6   4  -1   42.75    1.55 
  -6   4  -1   42.30    1.53 
   6  -4   1   41.63    1.75 
   6  -4   1   40.87    1.53 
  -6  -4  -1   41.30    2.02 
  -6  -4  -1   41.07    1.67 
  -4   4  -3    4.75    0.79 
   4   4   3    5.30    0.87 
  -4  -4  -3    3.71    0.80 
  -4  -4  -3    6.48    0.72 
   4  -4   3    4.76    0.57 
   4  -4   3    4.89    0.65 
  -2   4  -5   94.32    3.33 
  -2   4  -5   91.55    2.76 
   2   4   5   96.36    3.54 
   2  -4   5   96.44    2.83 
   2  -4   5   95.49    3.29 
  -2  -4  -5   90.98    3.09 
  -2  -4  -5   94.66    3.48 
   2  -4   5   91.32    2.74 
   0   4  -7   10.71    1.15 
   0   4  -7    9.93    0.51 
   0   4   7    7.95    1.07 
   0  -4   7    9.58    1.17 
   0  -4   7   10.26    0.53 
   0  -4  -7   12.00    1.00 
   0  -4  -7    9.12    1.16 
   0  -4   7   10.75    0.52 
   2   4  -9   22.77    0.79 
  -2   4   9   22.52    1.75 
   2   4  -9   23.60    1.59 
   2  -4  -9   22.65    1.51 
  -2  -4   9   23.35    0.77 
   2  -4  -9   24.74    1.61 
  -2  -4   9   26.89    1.79 
   4   4 -11    6.45    0.46 
  -4   4  11    7.04    1.30 
   4   4 -11    6.30    1.11 
  -4  -4  11    5.52    0.40 
   4  -4 -11    5.84    1.04 
  -4  -4  11    5.42    1.17 
   4  -4 -11    5.63    1.08 
  -6   4  13    3.21    1.15 
   6   4 -13    6.92    1.30 
   6  -4 -13    2.24    0.98 
  -6  -4  13    5.43    1.28 
   6  -4 -13    5.09    1.14 
   8   4 -15   15.12    1.87 
  -8   4  15   16.11    2.07 
  -8  -4  15   17.47    2.12 
   8  -4 -15   14.41    1.86 
   8  -4 -15   15.59    1.83 
  10   4 -17   -0.25    1.03 
 -10   4  17    0.62    0.94 
  10  -4 -17    0.22    0.94 
  10  -4 -17    0.04    1.03 
 -10  -4  17   -1.09    1.05 
 -12   4  19   10.94    2.06 
  12   4 -19    9.67    1.87 
  12  -4 -19   15.35    2.28 
 -12  -4  19   10.17    2.10 
  12  -4 -19   12.65    1.93 
  14   4 -21    0.43    1.47 
 -14   4  21    0.35    1.07 
  14  -4 -21   -0.01    1.36 
  14  -4 -21    0.98    1.30 
 -14  -4  21   -0.73    1.48 
  16   4 -23    1.97    1.77 
 -16   4  23   -1.73    1.44 
  16  -4 -23    0.72    1.40 
  25   5 -18    4.58    1.76 
  25   5 -18    4.75    1.69 
 -25  -5  18    0.31    1.39 
  23   5 -16   12.83    2.10 
 -23   5  16   12.31    2.42 
  23   5 -16   13.04    2.07 
  23  -5 -16   11.28    2.15 
  23  -5 -16   11.66    2.29 
 -23  -5  16   14.39    2.17 
  21   5 -14   -0.75    0.97 
  21   5 -14    0.66    1.05 
 -21   5  14    1.30    1.30 
  21  -5 -14   -0.25    1.21 
 -21  -5  14    0.06    1.10 
  21  -5 -14   -0.67    1.19 
 -19   5  12    1.27    1.25 
  19   5 -12    1.29    0.84 
  19   5 -12    0.49    0.87 
  19   5 -12    0.36    0.96 
  19  -5 -12    0.78    1.19 
  19  -5 -12    1.97    1.16 
 -19  -5  12    1.36    1.09 
  17   5 -10   14.61    1.60 
  17   5 -10   12.46    1.63 
  17   5 -10   10.14    1.57 
 -17   5  10   11.45    1.77 
  17  -5 -10   16.07    2.02 
 -17  -5  10   12.97    1.61 
 -17  -5  10   12.74    1.54 
 -17  -5  10   11.47    1.69 
  17  -5 -10   13.51    1.72 
 -15   5   8    0.11    0.90 
  15   5  -8    1.26    0.77 
  15   5  -8   -1.14    0.60 
  15   5  -8    0.19    0.61 
 -15   5   8    1.32    0.52 
 -15  -5   8    0.46    0.81 
 -15  -5   8    0.32    0.66 
  15  -5  -8   -0.92    0.77 
 -15  -5   8    0.06    0.64 
  15  -5  -8    1.49    0.95 
 -13   5   6   38.88    2.32 
 -13   5   6   38.15    1.59 
  13   5  -6   39.23    1.95 
  13   5  -6   38.64    2.25 
 -13  -5   6   35.24    1.89 
 -13  -5   6   37.66    2.25 
 -13  -5   6   39.04    2.09 
  13  -5  -6   38.04    2.15 
  11   5  -4   17.01    1.35 
 -11   5   4   14.36    1.40 
 -11   5   4   14.66    0.86 
 -11  -5   4   16.53    1.19 
 -11  -5   4   16.88    1.45 
 -11  -5   4   18.02    1.48 
  11  -5  -4   16.63    1.29 
  11  -5  -4   15.28    1.36 
  -9   5   2   38.68    1.51 
   9   5  -2   39.54    2.06 
  -9   5   2   40.70    2.11 
  -9   5   2   42.51    1.53 
   9  -5  -2   44.84    2.04 
  -9  -5   2   39.46    1.72 
  -9  -5   2   41.39    2.10 
   7   5   0    6.67    1.05 
  -7   5   0    8.11    0.68 
  -7   5   0    8.08    1.05 
  -7  -5   0    7.89    1.11 
  -7  -5   0    8.69    0.74 
   7  -5   0    8.38    0.95 
   5   5   2    7.97    1.11 
  -5   5  -2    8.11    0.82 
  -5   5  -2   10.34    1.09 
   5  -5   2   11.28    0.84 
  -5  -5  -2    9.65    0.76 
   5  -5   2    8.55    0.76 
  -5  -5  -2    7.04    1.02 
  -3   5  -4    3.72    0.76 
   3   5   4    3.53    0.85 
   3  -5   4    5.03    0.59 
   3  -5   4    4.14    0.76 
  -3  -5  -4    4.79    0.62 
  -3  -5  -4    5.46    0.95 
   3  -5   4    3.51    0.48 
  -1   5  -6    0.30    0.53 
   1   5   6   -0.04    0.46 
   1  -5   6   -0.16    0.21 
  -1  -5  -6    0.22    0.62 
   1  -5   6    0.34    0.21 
   1  -5   6   -0.59    0.48 
  -1  -5  -6    0.17    0.44 
  -1   5   8   40.53    2.36 
   1   5  -8   44.38    2.18 
   1  -5  -8   40.79    2.32 
  -1  -5   8   45.68    2.36 
   1  -5  -8   47.70    2.09 
  -3   5  10    2.47    0.85 
   3   5 -10    4.66    0.97 
   3  -5 -10    2.59    0.77 
   3  -5 -10    2.44    0.91 
  -3  -5  10    2.02    0.92 
   5   5 -12   -0.19    0.67 
  -5   5  12    1.17    0.94 
  -5  -5  12    0.09    0.84 
   5  -5 -12   -1.24    0.48 
   5  -5 -12    0.76    0.77 
  -7   5  14    2.76    1.21 
   7   5 -14    4.12    1.14 
  -7  -5  14    3.40    1.14 
   7  -5 -14    5.48    1.30 
   7  -5 -14    4.03    1.15 
   9   5 -16   17.95    2.13 
  -9   5  16   17.99    2.28 
   9  -5 -16   17.94    2.01 
   9  -5 -16   17.36    2.07 
  -9  -5  16   17.06    2.16 
 -11   5  18    0.04    1.26 
  11   5 -18   -0.03    1.11 
  11  -5 -18   -1.55    1.07 
 -11  -5  18   -0.72    1.19 
  11  -5 -18   -0.23    1.14 
 -13   5  20   -1.39    1.25 
  13   5 -20   -0.62    1.27 
  13  -5 -20    0.71    1.44 
  13  -5 -20   -0.88    1.17 
 -13  -5  20   -0.43    1.44 
  15   5 -22    4.30    1.86 
 -15   5  22    4.11    1.96 
  15  -5 -22    5.07    1.94 
  15  -5 -22    1.75    1.80 
 -15  -5  22    5.13    2.37 
  24   6 -17    1.20    1.39 
  24  -6 -17    2.03    1.40 
 -24  -6  17   -0.13    1.25 
 -22   6  15   -0.47    1.36 
  22   6 -15   -0.32    1.14 
  22   6 -15   -1.11    0.98 
  22  -6 -15   -1.11    1.18 
 -22  -6  15   -0.49    1.20 
  22  -6 -15    1.03    1.47 
 -20   6  13    1.70    1.34 
  20   6 -13    2.87    1.12 
  20   6 -13    1.46    1.16 
  20  -6 -13    3.92    1.53 
 -20  -6  13    3.43    1.37 
  20  -6 -13    2.09    1.37 
 -18   6  11    4.26    1.40 
  18   6 -11    4.32    1.06 
  18   6 -11    5.94    1.47 
  18   6 -11    4.33    1.23 
 -18  -6  11    4.54    1.14 
  18  -6 -11    3.56    1.41 
  18  -6 -11    6.21    1.48 
 -18  -6  11    2.86    1.25 
  16   6  -9    2.84    1.14 
 -16   6   9    5.10    1.35 
  16   6  -9    3.56    0.99 
  16   6  -9    4.19    1.02 
 -16  -6   9    3.15    0.96 
  16  -6  -9    3.04    1.21 
 -16  -6   9    3.20    1.24 
  16  -6  -9    3.51    1.20 
  14   6  -7   17.50    1.42 
 -14   6   7   14.73    1.79 
 -14   6   7   14.08    1.11 
  14   6  -7   19.02    1.95 
 -14  -6   7   14.35    1.77 
 -14  -6   7   17.03    1.58 
  14  -6  -7   17.20    1.84 
 -14  -6   7   17.71    1.42 
  12   6  -5    8.17    1.32 
 -12   6   5    7.23    1.26 
 -12   6   5    8.99    0.89 
  12   6  -5    7.74    0.97 
 -12  -6   5   10.40    1.44 
 -12  -6   5   11.40    1.31 
  12  -6  -5   10.68    1.36 
 -12  -6   5    8.33    0.99 
 -10   6   3   -0.11    0.57 
  10   6  -3    0.20    0.72 
 -10   6   3   -0.19    0.36 
  10   6  -3   -0.02    0.39 
  10  -6  -3    1.07    0.65 
 -10  -6   3    0.63    0.46 
 -10  -6   3    0.56    0.62 
  -8   6   1    0.08    0.38 
   8   6  -1   -0.43    0.66 
  -8   6   1    0.40    0.56 
   8  -6  -1    0.31    0.52 
  -8  -6   1   -0.13    0.33 
  -8  -6   1    0.27    0.58 
   6   6   1    1.88    0.84 
  -6   6  -1    2.02    0.64 
   6   6   1    2.33    0.42 
  -6   6  -1    1.91    0.54 
   6  -6   1    0.75    0.51 
  -6  -6  -1    1.79    0.41 
  -6  -6  -1    0.74    0.66 
  -4   6  -3   17.42    1.20 
  -4   6  -3   15.38    1.26 
   4   6   3   16.94    1.69 
   4  -6   3   15.78    1.20 
   4  -6   3   14.09    0.95 
  -4  -6  -3   14.54    0.89 
  -4  -6  -3   13.87    1.44 
   2   6   5   17.33    1.58 
  -2   6  -5   13.53    1.18 
   2  -6   5   14.27    0.78 
  -2  -6  -5   17.36    1.40 
   2  -6   5   16.95    0.87 
   2  -6   5   16.39    1.32 
  -2  -6  -5   14.98    1.01 
   0   6  -7   22.94    1.60 
   0   6   7   26.36    1.93 
   0  -6  -7   24.81    1.42 
   0  -6   7   26.39    1.71 
   0  -6  -7   21.77    1.77 
   2   6  -9    4.80    0.93 
  -2   6   9    1.89    0.96 
   2  -6  -9    1.18    0.88 
   2  -6  -9    1.99    0.78 
  -2  -6   9    3.70    1.04 
   4   6 -11    0.69    0.76 
  -4   6  11    0.71    0.99 
   4  -6 -11    0.93    0.93 
   4  -6 -11    2.55    0.92 
  -4  -6  11    0.32    0.85 
  -6   6  13    0.61    0.99 
   6   6 -13    0.81    0.86 
  -6  -6  13    0.28    0.75 
   6  -6 -13    0.51    0.92 
   6  -6 -13    0.96    1.00 
   8   6 -15    2.10    1.17 
  -8   6  15    0.64    1.13 
   8  -6 -15    0.24    0.94 
  -8  -6  15   -0.96    1.05 
   8  -6 -15    0.49    1.06 
 -10   6  17    0.37    1.26 
  10   6 -17    2.11    1.25 
  10  -6 -17    0.41    1.07 
 -10  -6  17   -0.09    0.94 
  10  -6 -17    2.47    1.39 
  12   6 -19    5.26    1.67 
 -12   6  19    3.82    1.65 
 -12  -6  19    6.06    1.88 
  12  -6 -19    3.65    1.65 
  12  -6 -19    5.25    1.59 
  14   6 -21    1.38    1.42 
 -14   6  21   -0.51    1.34 
  14  -6 -21    1.31    1.49 
  14  -6 -21   -0.43    1.43 
 -14  -6  21    2.30    1.89 
  23   7 -16    0.39    1.41 
 -23  -7  16   -1.66    1.28 
  23  -7 -16   -0.28    1.49 
  21   7 -14   11.28    2.05 
 -21   7  14   10.21    2.06 
 -21  -7  14   10.64    2.05 
  21  -7 -14    9.82    2.05 
  21  -7 -14    8.66    1.98 
  19   7 -12   -0.23    1.08 
 -19   7  12    0.41    1.23 
 -19  -7  12    2.14    1.29 
  19  -7 -12    0.61    1.24 
  19  -7 -12    1.64    1.33 
  17   7 -10   24.23    2.50 
  17   7 -10   19.66    1.80 
 -17   7  10   23.68    2.29 
  17   7 -10   25.20    1.77 
 -17  -7  10   22.29    1.85 
  17  -7 -10   27.20    2.40 
 -17  -7  10   21.13    2.30 
  17  -7 -10   24.56    2.52 
  15   7  -8   18.38    2.14 
  15   7  -8   21.53    1.57 
 -15   7   8   20.32    1.97 
 -15  -7   8   18.33    1.70 
 -15  -7   8   23.76    2.38 
  15  -7  -8   24.10    2.06 
  15  -7  -8   20.88    2.19 
 -13   7   6    0.70    0.55 
 -13   7   6    0.83    0.94 
  13   7  -6   -0.30    0.86 
  13   7  -6    0.24    0.55 
 -13  -7   6   -2.13    0.68 
  13  -7  -6   -0.25    0.81 
 -13  -7   6    0.25    0.69 
 -13  -7   6    0.57    0.60 
 -11   7   4    4.83    1.06 
  11   7  -4    3.77    1.15 
 -11   7   4    3.03    0.66 
  11   7  -4    4.32    0.68 
 -11  -7   4    3.84    0.65 
 -11  -7   4    5.86    1.03 
  11  -7  -4    7.44    1.19 
  -9   7   2    4.33    0.74 
   9   7  -2    6.44    1.14 
   9   7  -2    4.47    0.57 
  -9   7   2    4.23    0.92 
  -9  -7   2    5.45    1.08 
   9  -7  -2    3.03    0.80 
  -9  -7   2    4.06    0.55 
  -7   7   0   15.39    1.39 
   7   7   0   21.08    0.96 
   7   7   0   18.78    1.73 
  -7   7   0   21.38    1.34 
  -7  -7   0   18.14    1.63 
  -7  -7   0   19.19    0.88 
   7  -7   0   16.29    1.32 
  -5   7  -2    7.24    1.06 
   5   7   2    9.00    1.38 
  -5   7  -2    7.72    1.00 
   5   7   2    8.43    0.56 
   5  -7   2    7.36    0.85 
  -5  -7  -2    7.21    1.16 
  -5  -7  -2    7.78    0.61 
  -3   7  -4   59.46    2.70 
  -3   7  -4   62.56    2.61 
   3   7   4   59.56    3.00 
  -3  -7  -4   61.95    2.92 
   3  -7   4   62.46    2.15 
  -3  -7  -4   57.94    2.09 
   3  -7   4   64.36    2.72 
  -1   7  -6   16.77    1.49 
  -1   7  -6   16.47    1.36 
   1   7   6   15.11    1.69 
   1  -7   6   16.41    0.75 
  -1  -7  -6   15.50    1.08 
  -1  -7  -6   17.47    1.53 
   1  -7   6   16.51    1.52 
   1   7  -8   14.66    1.39 
  -1   7   8   19.02    2.01 
  -1  -7   8   16.55    1.84 
   1  -7  -8   17.73    1.86 
   1  -7  -8   16.31    1.28 
   3   7 -10   23.44    1.79 
  -3   7  10   22.64    2.08 
  -3  -7  10   21.97    2.03 
   3  -7 -10   19.34    2.04 
   3  -7 -10   24.10    1.70 
   5   7 -12    1.70    0.87 
  -5   7  12    1.53    0.92 
  -5  -7  12    0.26    1.02 
   5  -7 -12    1.31    0.83 
   5  -7 -12    1.89    0.96 
  -7   7  14    0.82    0.88 
   7   7 -14    0.45    0.93 
  -7  -7  14    0.21    1.15 
   7  -7 -14    0.59    1.15 
   7  -7 -14    2.62    1.07 
  -9   7  16    0.11    1.25 
   9   7 -16    0.06    1.01 
  -9  -7  16    0.73    1.31 
   9  -7 -16   -0.13    0.99 
   9  -7 -16   -0.03    1.13 
 -11   7  18    8.54    1.94 
  11   7 -18    7.62    1.68 
  11  -7 -18    9.75    1.83 
  11  -7 -18    7.95    1.92 
 -11  -7  18   10.77    2.25 
 -13   7  20    2.02    1.28 
  13   7 -20    1.19    1.42 
  13  -7 -20    0.05    1.30 
 -13  -7  20   -1.96    0.97 
  13  -7 -20    0.51    1.48 
  15   7 -22    0.72    1.75 
  15  -7 -22    0.18    1.76 
  22   8 -15    5.19    1.88 
 -22  -8  15   11.16    2.20 
  22  -8 -15    9.37    2.16 
 -20   8  13   -1.14    1.16 
  20   8 -13   -0.08    1.02 
  20  -8 -13    2.64    1.59 
  20  -8 -13    1.76    1.38 
 -20  -8  13    1.35    1.18 
 -18   8  11    7.55    1.72 
  18   8 -11    6.17    1.73 
 -18  -8  11   10.27    1.93 
  18  -8 -11    8.42    1.76 
  18  -8 -11    7.91    1.78 
 -16   8   9   22.17    2.18 
  16   8  -9   26.54    2.69 
  16  -8  -9   28.00    2.45 
  16  -8  -9   30.25    2.41 
 -16  -8   9   23.11    2.55 
 -14   8   7    5.12    1.26 
  14   8  -7    4.19    1.22 
 -14  -8   7    4.28    1.23 
  14  -8  -7    4.90    1.30 
  14  -8  -7    8.25    1.52 
 -14  -8   7    6.47    1.25 
 -12   8   5   14.99    1.76 
  12   8  -5    9.23    1.68 
 -12   8   5   10.79    1.19 
  12  -8  -5   12.58    1.58 
 -12  -8   5   14.37    1.55 
 -10   8   3   20.56    1.45 
  10   8  -3   19.95    2.16 
 -10   8   3   20.25    1.62 
 -10  -8   3   16.53    1.73 
  10  -8  -3   15.08    1.61 
   8   8  -1   48.38    2.75 
  -8   8   1   51.33    2.26 
  -8   8   1   46.61    2.37 
  -8  -8   1   47.55    2.59 
   8  -8  -1   48.89    2.33 
   6   8   1   -0.07    0.64 
  -6   8  -1    0.97    0.69 
  -6   8  -1    2.17    0.74 
   6  -8   1    2.32    0.70 
  -6  -8  -1    0.55    0.77 
  -4   8  -3    5.31    0.99 
  -4   8  -3    5.20    0.91 
   4   8   3    5.10    1.24 
  -4  -8  -3    3.80    1.05 
   4  -8   3    3.56    0.68 
   4  -8   3    2.18    0.76 
  -2   8  -5   58.34    2.80 
  -2   8  -5   60.01    2.58 
   2   8   5   50.96    3.01 
  -2  -8  -5   57.18    2.05 
   2  -8   5   57.80    2.83 
   2  -8   5   57.72    2.01 
  -2  -8  -5   58.12    2.98 
   0   8  -7   -0.05    0.75 
   0   8  -7   -0.33    0.58 
   0   8   7   -0.42    0.89 
   0  -8  -7    1.55    0.99 
   0  -8   7   -1.08    0.67 
   0  -8  -7   -0.05    0.47 
  -2   8   9    5.10    1.39 
   2   8  -9    1.71    0.83 
   2  -8  -9    3.36    1.20 
  -2  -8   9    4.58    1.26 
   2  -8  -9    2.64    0.81 
  -4   8  11   25.82    2.22 
   4   8 -11   30.17    1.97 
   4  -8 -11   28.40    1.88 
   4  -8 -11   29.35    2.47 
  -4  -8  11   33.77    2.64 
  -6   8  13    1.81    1.24 
   6   8 -13    0.28    0.86 
   6  -8 -13    2.00    1.26 
  -6  -8  13    1.06    1.29 
   6  -8 -13    2.21    1.09 
   8   8 -15   -0.02    0.99 
  -8   8  15    0.27    1.24 
   8  -8 -15    0.47    1.25 
  -8  -8  15    1.74    1.15 
   8  -8 -15    0.64    1.07 
 -10   8  17    0.70    1.00 
  10   8 -17    1.02    1.11 
  10  -8 -17    1.47    1.41 
  10  -8 -17    0.89    1.14 
 -10  -8  17    2.16    1.60 
 -12   8  19    3.52    1.65 
  12  -8 -19    5.55    1.63 
  12  -8 -19    5.56    1.85 
 -12  -8  19    4.10    1.63 
  14  -8 -21    2.39    1.59 
  21   9 -14    1.97    1.68 
 -21   9  14   -0.05    1.48 
 -21  -9  14    2.43    1.66 
  21  -9 -14    2.31    1.44 
 -19   9  12   -0.66    1.08 
  19   9 -12   -2.90    1.12 
 -19  -9  12    0.86    1.46 
  19  -9 -12   -1.01    1.14 
  19  -9 -12   -1.14    1.29 
  17   9 -10    3.29    1.35 
 -17   9  10    1.83    1.25 
  17  -9 -10    2.45    1.41 
 -17  -9  10    1.96    1.09 
  17  -9 -10    4.34    1.51 
  15   9  -8   -0.13    0.83 
 -15   9   8   -0.33    0.91 
  15  -9  -8   -0.57    1.03 
  15  -9  -8    1.84    1.16 
 -13   9   6    1.78    1.02 
  13   9  -6    0.61    1.18 
  13  -9  -6    0.48    0.94 
 -13  -9   6    1.86    0.96 
  13  -9  -6    1.00    0.88 
  11   9  -4    0.03    0.77 
 -11   9   4   -0.59    0.61 
 -11   9   4   -0.22    0.69 
  11  -9  -4    0.61    0.95 
 -11  -9   4   -0.12    0.79 
  -9   9   2   -0.04    0.62 
   9   9  -2    0.48    0.98 
  -9   9   2   -0.37    0.72 
  -9  -9   2    0.17    0.78 
   9  -9  -2   -0.19    0.65 
   7   9   0   -0.24    0.92 
  -7   9   0   -0.44    0.66 
  -7   9   0    1.10    0.71 
  -7  -9   0   -0.11    0.71 
   7  -9   0    0.36    0.70 
  -5   9  -2    0.35    0.69 
  -5   9  -2    1.56    0.74 
   5   9   2    0.25    0.95 
  -5  -9  -2    1.34    0.98 
   5  -9   2    1.65    0.65 
   3   9   4    1.89    1.10 
  -3   9  -4    0.33    0.66 
  -3   9  -4    0.54    0.87 
   3  -9   4    1.21    0.87 
  -3  -9  -4    0.62    0.89 
   1   9   6    0.12    0.78 
  -1   9  -6    0.42    0.91 
  -1   9  -6    0.78    0.66 
  -1  -9  -6    1.13    0.99 
   1  -9   6    0.53    0.90 
  -1   9   8   -1.03    0.97 
   1   9  -8    0.80    0.75 
   1   9  -8    0.29    0.90 
   1  -9  -8    1.48    1.10 
  -1  -9   8    0.45    1.01 
  -3   9  10    7.24    1.59 
   3   9 -10    7.50    1.63 
  -3  -9  10    6.10    1.57 
   3  -9 -10    8.52    1.75 
  -5   9  12   -0.11    1.15 
   5  -9 -12    1.69    1.21 
  -5  -9  12    3.07    1.39 
  -7   9  14   -0.40    1.20 
   7  -9 -14   -0.46    0.93 
  -7  -9  14   -0.43    1.30 
  -9   9  16    3.73    1.35 
   9  -9 -16    2.07    1.57 
  -9  -9  16    2.36    1.39 
 -11   9  18    0.16    1.39 
  11  -9 -18   -0.66    1.52 
 -11  -9  18    2.66    1.84 
 -13   9  20    1.46    1.87 
 -20  10  13    0.50    1.47 
  20  10 -13    2.77    1.75 
 -20 -10  13    1.32    1.66 
  20 -10 -13   -1.72    1.14 
 -18  10  11    0.35    1.16 
  18  10 -11    0.04    1.46 
 -18 -10  11   -0.51    1.49 
  18 -10 -11    0.47    1.46 
  18 -10 -11    1.58    1.28 
  16  10  -9    8.14    1.80 
 -16  10   9    7.71    1.58 
  16 -10  -9    6.21    1.71 
  16 -10  -9   10.33    1.76 
 -14  10   7    1.39    0.95 
  14  10  -7    1.02    1.39 
  14 -10  -7   -0.39    1.04 
  14 -10  -7    0.40    1.04 
 -12  10   5    0.34    0.90 
  12  10  -5   -0.10    0.92 
  12 -10  -5    0.65    0.93 
  12 -10  -5    0.24    0.94 
 -10  10   3    1.76    1.03 
  10  10  -3    1.65    1.27 
 -10 -10   3    2.78    1.10 
  10 -10  -3   -0.03    0.81 
   8  10  -1   -0.64    0.72 
  -8  10   1    0.67    0.82 
  -8 -10   1   -0.28    0.79 
   8 -10  -1    0.27    0.81 
  -6  10  -1    2.35    0.94 
   6  10   1    2.12    1.01 
  -6 -10  -1    1.11    0.96 
   6 -10   1    0.67    0.72 
  -4  10  -3   15.87    1.74 
   4  10   3    7.11    1.64 
  -4 -10  -3   14.39    1.80 
   2  10   5    1.20    1.19 
  -2  10  -5    2.33    1.09 
  -2 -10  -5   -0.31    0.91 
   2 -10   5    0.64    0.85 
   0  10   7    3.27    1.35 
   0  10  -7    2.51    0.99 
   0 -10   7    4.66    1.34 
   0 -10  -7    3.66    1.32 
  -2  10   9    8.52    1.76 
   2  10  -9    8.43    1.72 
  -2 -10   9   11.01    1.81 
   2 -10  -9    9.25    1.76 
   4  10 -11    2.12    1.32 
  -4  10  11    1.42    1.03 
   4 -10 -11    0.21    1.27 
  -4 -10  11    0.73    1.21 
   6  10 -13    8.19    1.95 
  -6  10  13    8.35    1.95 
  -6 -10  13    6.60    1.87 
   6 -10 -13    6.82    1.86 
  -8  10  15   -1.85    1.21 
   8  10 -15   -0.53    1.37 
   8 -10 -15   -0.72    1.02 
  -8 -10  15   -0.32    1.34 
 -10  10  17    0.55    1.55 
 -10 -10  17    5.43    2.04 
  17  11 -10   14.69    2.64 
  17 -11 -10   19.41    2.56 
  15  11  -8    0.83    1.60 
  15 -11  -8    2.87    1.45 
  13  11  -6   -0.97    1.37 
  13 -11  -6    0.64    1.08 
  11  11  -4   31.12    3.20 
  11 -11  -4   39.77    2.64 
   9  11  -2    2.76    1.20 
  -9 -11   2    4.08    1.23 
   9 -11  -2    3.37    1.10 
   7  11   0    3.10    1.52 
  -7  11   0    2.60    1.12 
  -7 -11   0    5.92    1.40 
   7 -11   0    3.06    0.95 
  -5  11  -2   18.25    1.96 
   5  11   2   16.74    2.20 
  -5 -11  -2   18.51    2.10 
   3  11   4   29.72    2.96 
  -3  11  -4   28.62    2.30 
  -3 -11  -4   28.06    2.39 
   1  11   6   29.88    2.97 
  -1  11  -6   29.81    2.47 
  -1 -11  -6   31.19    2.63 
  -1  11   8    0.20    1.26 
   1  11  -8   -0.58    1.08 
  -1 -11   8   -0.47    1.13 
   1 -11  -8    0.31    1.14 
  -3  11  10   20.26    2.48 
   3  11 -10   19.69    2.55 
  -3 -11  10   22.57    2.68 
   3 -11 -10   20.75    2.57 
   5  11 -12    4.37    1.66 
  -5  11  12    4.22    1.72 
  -5 -11  12    3.86    1.75 
   5 -11 -12    3.07    1.62 
  -7  11  14    0.26    1.45 
   7  11 -14    4.96    1.83 
   7 -11 -14    4.73    1.90 
  -7 -11  14    2.86    1.43 
   9  11 -16    2.92    1.87 
  -9  11  16    1.42    1.49 
  -9 -11  16    1.25    1.65 
  16  12  -9    8.23    2.27 
  16 -12  -9    6.27    1.82 
  14  12  -7    6.06    2.03 
  14 -12  -7    5.33    1.62 
  12  12  -5    2.97    1.80 
  12 -12  -5    1.90    1.40 
  10  12  -3    2.39    1.62 
  10 -12  -3    0.02    1.10 
   8  12  -1   -0.54    1.31 
  -8 -12   1    0.70    1.19 
  -6  12  -1    4.64    1.33 
   6  12   1    1.40    1.51 
  -6 -12  -1    3.46    1.36 
   4  12   3    3.20    1.36 
  -4  12  -3    2.40    1.17 
  -4 -12  -3    3.13    1.31 
  -2  12  -5    8.03    1.74 
   2  12   5    9.54    1.90 
  -2 -12  -5    8.60    1.76 
   0  12  -7   13.86    2.14 
   0  12   7   10.54    2.15 
   0 -12  -7   10.50    2.02 
   2  12  -9    3.01    1.53 
  -2  12   9    2.69    1.69 
   2 -12  -9    5.77    1.70 
  -2 -12   9    4.95    1.64 
   4  12 -11    1.99    1.50 
  -4  12  11    4.72    1.77 
  -4 -12  11    4.79    1.57 
   4 -12 -11    5.65    1.86 
   6  12 -13   -0.02    1.18 
  -6  12  13    0.14    1.03 
   6 -12 -13   -0.14    1.52 
  -6 -12  13    0.65    1.61 
  -8  12  15   -1.94    1.52 
  15 -13  -8   -1.46    1.25 
  13  13  -6    3.22    1.94 
  13 -13  -6   -0.66    1.20 
  11  13  -4   -0.12    1.60 
   9  13  -2   -1.19    1.44 
   7  13   0    0.65    1.60 
  -5  13  -2    3.21    1.33 
   5  13   2   -0.11    1.54 
  -5 -13  -2    0.85    1.24 
   3  13   4    2.36    1.61 
  -3  13  -4    0.05    1.19 
  -3 -13  -4    0.21    1.16 
  -1  13  -6    0.15    1.28 
   1  13   6    0.15    1.49 
  -1 -13  -6    2.00    1.42 
  -1  13   8    4.10    1.81 
   1  13  -8    4.07    1.76 
   1 -13  -8    0.21    1.36 
   3  13 -10   -0.82    1.43 
  -3  13  10    1.10    1.66 
   3 -13 -10    0.48    1.55 
  -3 -13  10    0.56    1.48 
  -5  13  12    2.18    1.78 
   5  13 -12    2.91    1.93 
  -5 -13  12    4.31    1.98 
   8  14  -1    5.96    2.12 
   6  14   1    3.80    2.03 
   4  14   3    0.16    1.70 
  -2  14  -5    6.77    1.87 
   2  14   5   10.91    2.49 
  -2 -14  -5    7.87    2.01 
   0  14   7   -1.43    1.51 
   0  14  -7    1.72    1.57 
   0 -14  -7   -0.90    1.31 
   2  14  -9    3.34    1.72 
   2 -14  -9    0.35    1.94 
  -1  15  -6    1.11    1.67 
  26   0 -18    0.21    1.48 
  26   0 -18    1.26    1.74 
  24   0 -16   34.44    3.19 
 -24   0  16   37.24    3.30 
  24   0 -16   41.21    3.02 
 -22   0  14    2.66    1.41 
  22   0 -14    1.90    1.33 
  22   0 -14    3.95    1.34 
 -20   0  12   33.19    2.08 
  20   0 -12   31.60    2.39 
 -20   0  12   29.76    2.37 
  20   0 -12   33.94    2.44 
 -18   0  10   20.24    2.13 
  18   0 -10   18.71    1.92 
 -18   0  10   23.61    1.58 
  18   0 -10   20.00    2.15 
  16   0  -8   90.38    3.65 
 -16   0   8   89.72    3.16 
 -16   0   8   81.80    3.67 
 -14   0   6   21.90    1.72 
 -14   0   6   22.72    1.23 
 -14   0   6   25.06    1.71 
  14   0  -6   20.20    1.58 
  12   0  -4   10.21    0.70 
 -12   0   4    8.70    1.16 
 -12   0   4    7.78    1.10 
 -12   0   4    8.92    0.69 
  12   0  -4    9.05    1.09 
 -10   0   2  121.27    4.15 
 -10   0   2  123.98    4.20 
  10   0  -2  121.07    3.47 
  10   0  -2  121.97    3.48 
  -8   0   0   24.96    0.97 
  -8   0   0   24.59    1.38 
  -8   0   0   23.87    1.36 
   8   0   0   21.65    0.94 
  -6   0  -2  216.42    6.46 
   6   0   2  217.63    6.04 
  -6   0  -2  209.77    6.42 
  -6   0  -2  232.72    6.04 
   4   0   4   84.52    2.80 
  -4   0  -4   83.08    2.91 
  -4   0  -4   82.59    2.96 
  -2   0  -6    1.55    0.51 
  -2   0  -6    1.30    0.58 
   2   0   6    1.14    0.50 
   0   0   8  163.42    5.23 
   0   0  -8  164.96    4.93 
   0   0  -8  154.03    5.15 
   2   0 -10   52.50    2.15 
  -2   0  10   47.01    2.45 
   2   0 -10   48.20    2.35 
   4   0 -12    5.94    1.12 
   4   0 -12    6.15    0.92 
  -4   0  12    7.46    1.22 
  -6   0  14    3.20    0.99 
   6   0 -14    4.28    1.14 
   6   0 -14    3.85    0.89 
  -8   0  16   -0.34    0.96 
   8   0 -16    1.08    0.81 
   8   0 -16    0.55    0.79 
  10   0 -18    1.13    1.18 
 -10   0  18    1.10    1.00 
  10   0 -18    1.19    0.91 
  12   0 -20    0.06    1.23 
 -12   0  20    1.41    1.49 
 -14   0  22    3.03    1.81 
  14   0 -22    3.05    1.79 
  27   1 -19    2.38    1.52 
  27  -1 -19    2.16    1.60 
  25   1 -17    1.76    1.37 
  25   1 -17    0.59    1.48 
  25  -1 -17   -2.07    1.25 
  25  -1 -17    1.12    1.43 
  23   1 -15    0.31    1.09 
 -23   1  15    0.38    1.38 
  23   1 -15    0.83    1.34 
  23  -1 -15    0.23    1.31 
  23  -1 -15    0.60    1.14 
 -23  -1  15    0.38    1.38 
  21   1 -13   -0.09    0.93 
 -21   1  13    0.10    1.20 
  21   1 -13    1.09    1.23 
 -21  -1  13   -1.50    1.04 
  21  -1 -13    0.41    1.11 
 -21  -1  13   -0.96    0.77 
  21  -1 -13   -1.28    0.93 
 -19   1  11   -0.29    0.60 
  19   1 -11    0.35    0.93 
 -19   1  11    0.12    0.99 
  19   1 -11    0.03    0.82 
  19  -1 -11   -0.06    0.86 
 -19  -1  11   -1.69    0.88 
 -19  -1  11    0.58    0.77 
  19  -1 -11    1.14    1.10 
  17   1  -9   32.97    2.28 
 -17   1   9   35.12    1.73 
  17   1  -9   33.73    2.14 
 -17   1   9   26.33    2.21 
 -17  -1   9   31.56    1.81 
  17  -1  -9   34.02    2.36 
  17  -1  -9   32.16    2.04 
 -17  -1   9   34.67    2.34 
 -15   1   7   13.43    0.94 
 -15   1   7   14.36    1.64 
  15   1  -7   14.38    1.50 
 -15  -1   7   14.70    1.17 
  15  -1  -7   12.13    1.44 
 -15  -1   7   14.11    1.59 
 -15  -1   7   14.64    1.55 
 -13   1   5   45.95    1.62 
 -13   1   5   46.75    2.31 
 -13   1   5   43.58    2.28 
  13   1  -5   42.67    2.16 
  13   1  -5   44.31    1.84 
  13  -1  -5   44.35    1.63 
  13  -1  -5   42.40    2.20 
 -13  -1   5   45.21    2.27 
 -13  -1   5   45.54    1.87 
 -13  -1   5   44.72    2.24 
  11   1  -3   55.41    1.97 
 -11   1   3   52.31    2.46 
 -11   1   3   51.73    2.36 
 -11  -1   3   51.26    2.32 
  11  -1  -3   51.71    2.32 
 -11  -1   3   51.64    2.37 
  11  -1  -3   52.67    1.60 
  11  -1  -3   53.44    1.63 
  -9   1   1   17.49    1.31 
   9   1  -1   17.49    0.95 
  -9   1   1   14.33    1.18 
   9  -1  -1   18.37    0.61 
  -9  -1   1   17.97    1.25 
   9  -1  -1   19.13    1.25 
  -9  -1   1   16.91    1.26 
   9  -1  -1   17.59    0.60 
  -7   1  -1   25.34    1.50 
   7   1   1   26.53    1.19 
  -7   1  -1   27.50    0.96 
  -7   1  -1   25.06    1.42 
  -7  -1  -1   27.32    1.51 
  -7  -1  -1   24.97    1.43 
   7  -1   1   25.92    0.96 
  -5   1  -3   52.42    2.10 
  -5   1  -3   51.76    1.80 
  -5   1  -3   50.00    2.15 
   5   1   3   51.73    1.96 
   5  -1   3   52.33    1.83 
  -5  -1  -3   51.58    2.11 
  -5  -1  -3   50.94    2.15 
  -3   1  -5  145.66    4.46 
   3   1   5  149.49    4.62 
  -3   1  -5  144.65    4.69 
   3  -1   5  149.14    4.51 
  -3  -1  -5  144.16    4.61 
  -3  -1  -5  152.00    4.66 
  -1   1  -7  110.73    3.87 
   1   1   7  109.49    3.87 
  -1   1  -7  110.62    3.55 
  -1  -1  -7  116.03    3.87 
   1  -1   7  110.28    3.81 
  -1  -1  -7  110.92    3.73 
   1   1  -9    0.54    0.60 
   1   1  -9    0.19    0.41 
  -1   1   9   -0.43    0.39 
   1  -1  -9    0.97    0.55 
  -1  -1   9    0.76    0.61 
   1  -1  -9   -0.20    0.52 
  -3   1  11   27.07    1.89 
   3   1 -11   24.02    1.74 
   3   1 -11   24.82    1.35 
   3  -1 -11   23.38    1.53 
   3  -1 -11   22.98    1.62 
  -3  -1  11   20.08    1.73 
   5   1 -13   46.51    2.09 
  -5   1  13   41.57    2.50 
   5   1 -13   45.92    2.58 
   5  -1 -13   45.08    2.31 
  -5  -1  13   46.77    2.69 
   5  -1 -13   44.36    2.53 
  -7   1  15   12.04    1.84 
   7   1 -15   11.18    1.63 
   7   1 -15   11.18    1.22 
   7  -1 -15   12.35    1.43 
  -7  -1  15    9.62    1.65 
   7  -1 -15    9.17    1.54 
  -9   1  17    1.52    1.25 
   9   1 -17   -0.01    0.70 
   9   1 -17    0.17    1.00 
   9  -1 -17   -0.59    0.87 
   9  -1 -17   -0.80    0.99 
  -9  -1  17   -0.20    1.07 
  11   1 -19   -1.13    1.13 
 -11   1  19    0.54    1.28 
 -11  -1  19   -0.56    0.88 
  11  -1 -19   -0.33    0.86 
  11  -1 -19   -0.56    1.10 
  13   1 -21    4.67    1.85 
 -13   1  21    5.13    1.77 
  13  -1 -21    4.29    1.69 
 -13  -1  21    3.89    1.44 
  15   1 -23   -0.67    1.27 
 -15   1  23   -0.76    1.54 
  15  -1 -23    2.32    1.72 
 -15  -1  23    0.38    1.66 
  26   2 -18    0.77    1.52 
  26   2 -18    1.39    1.59 
  26  -2 -18    0.62    1.68 
  26  -2 -18    3.13    1.69 
 -24   2  16    0.96    1.54 
  24   2 -16    1.27    1.16 
  24   2 -16   -0.02    1.25 
  24  -2 -16    3.63    1.48 
  24  -2 -16    3.34    1.48 
 -22   2  14    1.03    1.31 
  22   2 -14   -1.15    1.02 
  22   2 -14    1.26    1.01 
 -22  -2  14    1.15    1.32 
  22  -2 -14    1.03    1.22 
  22  -2 -14   -1.38    1.15 
 -22  -2  14    0.50    0.91 
 -20   2  12   -0.11    1.08 
  20   2 -12   -0.71    0.97 
  20   2 -12    0.24    0.88 
 -20  -2  12   -0.79    0.63 
  20  -2 -12    0.17    1.10 
 -20  -2  12    0.49    0.98 
  20  -2 -12    0.67    1.04 
 -18   2  10   -0.37    0.52 
  18   2 -10    0.60    0.89 
  18   2 -10    0.25    0.74 
 -18   2  10   -0.09    0.71 
  18  -2 -10    0.06    0.65 
 -18  -2  10   -0.82    0.82 
  18  -2 -10    0.69    0.88 
 -18  -2  10   -0.09    0.66 
  16   2  -8   10.39    1.36 
 -16   2   8   10.72    1.57 
  16   2  -8   12.81    1.57 
 -16   2   8   12.87    0.97 
  16   2  -8   14.55    1.30 
  16  -2  -8   12.14    1.55 
 -16  -2   8   11.71    1.29 
 -16  -2   8   15.48    1.64 
 -16  -2   8   13.25    1.52 
 -14   2   6    2.15    0.43 
 -14   2   6    2.05    0.88 
  14   2  -6    1.55    0.60 
  14   2  -6    1.67    0.71 
 -14  -2   6    1.60    0.78 
  14  -2  -6    2.03    0.43 
  14  -2  -6    2.62    0.84 
 -14  -2   6    2.51    0.87 
 -14  -2   6    2.42    0.64 
 -12   2   4    3.05    0.74 
 -12   2   4    2.53    0.76 
 -12   2   4    3.07    0.31 
  12   2  -4    3.96    0.69 
 -12  -2   4    4.27    0.69 
  12  -2  -4    2.76    0.30 
  12  -2  -4    2.75    0.67 
 -12  -2   4    4.64    0.89 
 -12  -2   4    3.11    0.81 
 -10   2   2    0.43    0.55 
 -10   2   2    0.44    0.46 
  10   2  -2    0.39    0.42 
  10  -2  -2    0.17    0.52 
 -10  -2   2    0.41    0.53 
 -10  -2   2    0.02    0.48 
  -8   2   0    1.29    0.52 
  -8   2   0    0.28    0.52 
   8   2   0    0.91    0.41 
  -8  -2   0    0.89    0.49 
  -8  -2   0    0.96    0.54 
   8  -2   0    0.56    0.37 
  -6   2  -2    1.43    0.49 
  -6   2  -2    1.59    0.53 
   6   2   2    1.34    0.48 
  -6   2  -2    1.07    0.28 
  -6  -2  -2    1.07    0.47 
  -6  -2  -2    1.28    0.56 
   6  -2   2    1.51    0.32 
   4   2   4    0.90    0.50 
  -4   2  -4    0.74    0.54 
  -4   2  -4    1.28    0.47 
   4  -2   4    0.73    0.38 
  -4  -2  -4    0.63    0.51 
  -4  -2  -4    0.21    0.42 
   2   2   6    9.37    1.07 
  -2   2  -6    7.80    0.99 
  -2   2  -6   10.73    0.81 
   2  -2   6    7.61    0.90 
  -2  -2  -6    9.10    1.00 
  -2  -2  -6    9.80    1.05 
   0   2   8   12.69    1.34 
   0   2  -8   12.45    1.10 
   0   2  -8   13.86    0.92 
   0  -2  -8   13.67    1.19 
   0  -2   8   12.23    1.29 
   0  -2  -8   13.87    1.18 
   2   2 -10    1.16    0.69 
  -2   2  10    0.22    0.53 
   2   2 -10    0.30    0.37 
   2  -2 -10    0.70    0.59 
   2  -2 -10   -0.15    0.60 
  -2  -2  10    0.40    0.67 
   4   2 -12   -0.15    0.69 
   4   2 -12    0.38    0.46 
  -4   2  12    1.34    0.85 
  -4  -2  12    0.73    0.65 
   4  -2 -12    0.74    0.75 
   4  -2 -12    0.31    0.62 
   6   2 -14    6.81    1.30 
   6   2 -14    7.18    0.92 
  -6   2  14    6.75    1.41 
   6  -2 -14    7.46    1.34 
   6  -2 -14    7.64    1.24 
  -6  -2  14    8.54    1.44 
   8   2 -16    8.84    1.62 
  -8   2  16   10.55    1.81 
   8   2 -16    7.15    1.02 
   8  -2 -16    7.55    1.32 
  -8  -2  16    6.28    1.36 
   8  -2 -16    5.51    1.33 
  10   2 -18    1.26    1.21 
 -10   2  18   -1.79    1.05 
  10  -2 -18    1.19    1.22 
  10  -2 -18    1.93    1.14 
 -10  -2  18    1.52    1.34 
 -12   2  20    2.98    1.58 
  12   2 -20    3.12    1.50 
 -12  -2  20   -2.29    1.14 
  12  -2 -20    0.97    1.42 
  12  -2 -20   -0.09    1.13 
  14   2 -22    2.68    1.41 
 -14   2  22   -0.68    1.52 
  14  -2 -22    2.88    1.36 
  14  -2 -22    3.20    1.74 
 -14  -2  22    2.22    1.72 
 -25   3  17    8.47    1.98 
  25   3 -17    6.74    1.94 
  25  -3 -17   10.70    2.11 
  25  -3 -17    6.57    1.95 
 -23   3  15    1.21    1.53 
  23   3 -15    0.33    1.28 
  23   3 -15    3.61    1.32 
 -23  -3  15    1.47    1.11 
  23  -3 -15    2.21    1.45 
  23  -3 -15    0.97    1.45 
 -21   3  13   16.82    2.20 
  21   3 -13   18.45    2.23 
  21   3 -13   19.11    1.99 
 -21  -3  13   19.44    2.08 
  21  -3 -13   19.87    2.38 
 -21  -3  13   15.83    2.11 
  21  -3 -13   14.85    2.05 
  19   3 -11    2.70    1.12 
 -19   3  11    2.97    1.29 
  19   3 -11    0.09    0.85 
  19   3 -11    1.80    0.93 
 -19  -3  11    3.69    1.12 
  19  -3 -11    2.10    1.15 
 -19  -3  11    1.71    1.09 
  19  -3 -11    2.15    1.19 
  17   3  -9    5.51    1.12 
 -17   3   9    5.25    0.75 
 -17   3   9    5.69    1.25 
  17   3  -9    4.56    1.12 
  17   3  -9    5.91    1.12 
 -17  -3   9    3.97    0.98 
 -17  -3   9    5.97    1.15 
  17  -3  -9    5.84    1.22 
 -17  -3   9    5.72    1.22 
  17  -3  -9    4.83    1.08 
  15   3  -7   92.10    3.50 
 -15   3   7   91.98    3.92 
  15   3  -7   89.50    3.67 
  15   3  -7   88.40    3.53 
 -15   3   7   91.01    2.87 
 -15  -3   7   87.15    3.60 
 -15  -3   7   95.12    3.54 
 -15  -3   7   88.57    3.64 
  15  -3  -7   91.55    3.71 
 -13   3   5   11.79    0.61 
  13   3  -5   11.75    1.24 
 -13   3   5   13.05    1.56 
  13  -3  -5   10.13    1.28 
 -13  -3   5   10.42    1.27 
  13  -3  -5   10.77    0.59 
 -13  -3   5   13.05    1.16 
 -13  -3   5   10.83    1.26 
  11   3  -3   19.15    1.27 
 -11   3   3   16.63    1.45 
  11  -3  -3   18.31    1.38 
 -11  -3   3   18.35    1.29 
 -11  -3   3   14.37    1.31 
   9   3  -1   22.55    1.32 
  -9   3   1   22.73    1.41 
  -9   3   1   21.34    1.49 
  -9  -3   1   22.31    1.31 
   9  -3  -1   20.40    1.33 
  -9  -3   1   20.03    1.45 
  -7   3  -1   11.56    0.96 
  -7   3  -1   14.04    0.63 
   7   3   1   13.46    1.04 
  -7   3  -1   12.39    1.13 
  -7  -3  -1   13.72    1.17 
   7  -3   1   13.36    1.03 
   7  -3   1   13.95    0.64 
  -7  -3  -1   12.36    1.00 
   5   3   3    9.10    1.04 
  -5   3  -3    8.11    1.01 
  -5   3  -3    8.80    0.76 
  -5  -3  -3    7.65    1.03 
   5  -3   3    9.26    0.79 
  -5  -3  -3    7.97    0.85 
   5  -3   3    8.12    0.68 
  -3   3  -5    2.09    0.47 
   3   3   5    2.24    0.66 
  -3   3  -5    1.86    0.64 
  -3  -3  -5    1.88    0.59 
   3  -3   5    2.78    0.56 
  -3  -3  -5    1.47    0.55 
   3  -3   5    2.42    0.47 
   1   3   7   65.58    2.83 
  -1   3  -7   65.49    2.25 
  -1   3  -7   70.66    2.82 
  -1  -3  -7   67.68    2.67 
   1  -3   7   71.67    2.24 
   1  -3   7   71.30    2.77 
  -1  -3  -7   68.88    2.83 
   1   3  -9    3.64    0.51 
   1   3  -9    2.64    0.71 
  -1   3   9    2.48    0.76 
  -1  -3   9    1.91    0.39 
   1  -3  -9    2.03    0.76 
   1  -3  -9    2.80    0.78 
  -1  -3   9    3.64    0.84 
   3   3 -11    3.87    0.55 
  -3   3  11    3.97    1.08 
   3   3 -11    1.92    0.82 
   3  -3 -11    1.47    0.78 
  -3  -3  11    3.14    0.48 
   3  -3 -11    1.15    0.74 
  -3  -3  11    3.44    0.88 
   5   3 -13    8.56    0.85 
  -5   3  13    7.89    1.46 
   5   3 -13    8.04    1.37 
  -5  -3  13    7.93    1.43 
   5  -3 -13    9.70    1.42 
   5  -3 -13    8.11    1.27 
   7   3 -15    2.12    1.10 
  -7   3  15    5.40    1.39 
  -7  -3  15    2.71    1.20 
   7  -3 -15    4.31    1.15 
   7  -3 -15    5.17    1.28 
  -9   3  17    1.06    1.18 
   9   3 -17   -0.16    1.03 
   9  -3 -17    0.39    0.95 
   9  -3 -17   -0.49    0.97 
  -9  -3  17    1.16    1.23 
  11   3 -19    1.27    1.32 
 -11   3  19   -0.04    1.30 
 -11  -3  19    0.44    1.02 
  11  -3 -19   -1.11    0.94 
  11  -3 -19   -0.21    1.20 
  13   3 -21    3.69    1.72 
 -13   3  21    3.55    1.49 
 -13  -3  21    5.97    1.69 
  13  -3 -21    3.79    1.55 
  13  -3 -21    4.22    1.67 
 -15   3  23   -1.17    1.57 
  15   3 -23    1.25    1.60 
 -15  -3  23    0.15    1.99 
  15  -3 -23    0.08    1.55 
  15  -3 -23    0.82    1.53 
  26   4 -18    2.03    1.57 
  24   4 -16    2.73    1.52 
  24   4 -16    4.61    1.56 
 -24   4  16    1.71    1.43 
  24  -4 -16    2.19    1.61 
  24  -4 -16    4.95    1.81 
 -24  -4  16    1.08    1.21 
  22   4 -14    0.22    1.08 
  22   4 -14    2.50    1.30 
 -22   4  14    1.27    1.42 
  22   4 -14    1.30    1.09 
  22  -4 -14    1.07    1.42 
 -22  -4  14    1.23    1.13 
  22  -4 -14    0.94    1.34 
  20   4 -12    0.41    0.90 
  20   4 -12    0.37    0.96 
  20   4 -12    0.97    0.99 
 -20   4  12   -1.00    1.11 
 -20  -4  12   -0.03    0.93 
  20  -4 -12   -0.23    1.07 
  20  -4 -12   -0.56    1.09 
 -20  -4  12   -1.47    0.88 
  18   4 -10    4.19    1.09 
  18   4 -10    2.00    0.95 
 -18   4  10    4.78    1.40 
  18   4 -10    3.86    1.02 
 -18  -4  10    3.19    1.12 
 -18  -4  10    3.16    1.04 
 -18  -4  10    5.30    1.27 
  18  -4 -10    4.85    1.28 
  18  -4 -10    3.21    1.28 
  16   4  -8   43.47    2.44 
 -16   4   8   47.20    1.89 
  16   4  -8   49.43    2.47 
  16   4  -8   48.93    2.54 
 -16   4   8   49.88    2.87 
 -16  -4   8   49.74    2.57 
  16  -4  -8   46.89    2.68 
 -16  -4   8   48.87    2.55 
 -16  -4   8   43.13    2.44 
  14   4  -6    7.92    1.15 
 -14   4   6    7.97    0.65 
  14   4  -6    8.70    1.12 
 -14   4   6    8.22    1.26 
 -14  -4   6    8.16    1.28 
 -14  -4   6    9.18    1.22 
 -14  -4   6    8.32    1.15 
  14  -4  -6   10.18    1.36 
 -12   4   4   23.85    1.77 
  12   4  -4   20.38    1.50 
 -12   4   4   21.76    0.85 
 -12  -4   4   23.08    1.51 
  12  -4  -4   22.39    0.83 
  12  -4  -4   24.58    1.67 
 -12  -4   4   22.11    1.60 
  10   4  -2   85.96    3.27 
 -10   4   2   85.81    2.37 
 -10   4   2   86.05    2.38 
 -10   4   2   84.55    3.42 
  10  -4  -2   85.95    3.23 
 -10  -4   2   89.34    3.41 
 -10  -4   2   89.39    3.09 
   8   4   0   28.68    1.67 
  -8   4   0   29.83    1.10 
  -8   4   0   31.18    1.11 
  -8   4   0   30.66    1.77 
  -8  -4   0   30.02    1.50 
   8  -4   0   32.84    1.61 
  -8  -4   0   31.90    1.81 
  -6   4  -2    2.73    0.72 
   6   4   2    2.55    0.74 
   6  -4   2    1.84    0.54 
   6  -4   2    2.17    0.44 
  -6  -4  -2    3.82    0.83 
  -6  -4  -2    3.19    0.59 
  -4   4  -4   10.10    1.13 
  -4   4  -4   10.41    0.75 
   4   4   4    7.95    1.08 
   4  -4   4    9.77    0.88 
  -4  -4  -4    8.64    0.81 
  -4  -4  -4    8.09    1.12 
   4  -4   4    9.66    0.73 
  -2   4  -6  190.48    6.02 
   2   4   6  192.60    6.19 
  -2   4  -6  187.15    5.33 
  -2  -4  -6  187.64    6.12 
  -2  -4  -6  202.66    5.84 
   2  -4   6  196.52    5.97 
   2  -4   6  200.41    5.39 
   2  -4   6  190.43    5.30 
   0   4   8   42.67    2.29 
   0   4  -8   39.46    1.34 
   0   4  -8   39.33    2.05 
   0  -4   8   36.66    2.05 
   0  -4  -8   36.63    1.89 
   0  -4   8   38.35    1.30 
   0  -4  -8   36.66    2.12 
   2   4 -10    2.75    0.86 
   2   4 -10    2.34    0.35 
  -2   4  10    4.01    1.05 
  -2  -4  10    2.98    0.34 
  -2  -4  10    3.24    0.93 
   2  -4 -10    2.51    0.80 
   2  -4 -10    3.40    0.96 
   4   4 -12   58.02    1.94 
   4   4 -12   55.05    2.83 
  -4   4  12   56.81    3.07 
   4  -4 -12   59.06    2.85 
   4  -4 -12   58.62    2.91 
  -4  -4  12   60.04    3.00 
  -6   4  14    1.71    1.11 
   6   4 -14    4.52    1.22 
   6  -4 -14    5.05    1.18 
  -6  -4  14    5.52    1.28 
   6  -4 -14    2.03    1.02 
   8   4 -16    1.97    1.15 
  -8   4  16    3.26    1.17 
   8  -4 -16    4.03    1.31 
  -8  -4  16    4.63    1.44 
   8  -4 -16    3.64    1.27 
  10   4 -18    2.14    1.33 
 -10   4  18    0.61    1.24 
  10  -4 -18    1.55    1.30 
 -10  -4  18    1.17    1.03 
  10  -4 -18    1.24    1.13 
 -12   4  20    6.29    2.01 
  12   4 -20    6.55    1.77 
 -12  -4  20    5.69    1.89 
  12  -4 -20    5.39    1.72 
  12  -4 -20    3.95    1.48 
 -14   4  22    1.95    1.39 
  14   4 -22    5.14    1.90 
  14  -4 -22    3.72    1.62 
 -14  -4  22    3.71    1.98 
  14  -4 -22    4.71    1.84 
  25   5 -17    2.34    1.44 
  25   5 -17    1.94    1.48 
  25  -5 -17    1.99    1.82 
 -25  -5  17    7.10    1.81 
  23   5 -15   -0.01    1.18 
 -23   5  15    0.17    1.46 
  23   5 -15   -0.67    1.09 
  23  -5 -15   -0.67    1.00 
 -23  -5  15    0.66    1.30 
  23  -5 -15   -0.03    1.42 
  21   5 -13   -0.48    0.79 
  21   5 -13    0.36    1.00 
  21   5 -13   -1.01    0.89 
 -21   5  13    0.73    1.32 
  21  -5 -13   -0.51    1.19 
 -21  -5  13    2.06    1.28 
  21  -5 -13   -0.80    1.17 
 -19   5  11    0.12    1.09 
  19   5 -11   -0.50    0.73 
  19   5 -11    0.70    0.91 
  19   5 -11   -0.42    0.92 
 -19  -5  11   -0.06    1.02 
  19  -5 -11    0.39    1.11 
 -19  -5  11    1.36    0.94 
 -19  -5  11    0.32    0.96 
  19  -5 -11    0.23    1.10 
  17   5  -9    3.04    1.01 
  17   5  -9    2.89    1.04 
  17   5  -9    3.72    1.06 
 -17   5   9    4.56    1.17 
 -17  -5   9    3.13    1.09 
  17  -5  -9    2.82    1.16 
 -17  -5   9    4.44    1.20 
  17  -5  -9    3.19    1.24 
 -17  -5   9    5.03    1.16 
  15   5  -7   32.42    2.16 
 -15   5   7   32.63    1.50 
  15   5  -7   32.89    2.00 
 -15   5   7   31.98    2.33 
 -15  -5   7   37.65    2.30 
 -15  -5   7   34.44    2.08 
 -15  -5   7   35.05    2.13 
  15  -5  -7   34.89    2.28 
 -13   5   5   27.87    2.00 
  13   5  -5   24.93    1.79 
  13   5  -5   27.50    1.59 
 -13   5   5   25.46    1.13 
 -13  -5   5   25.83    1.73 
 -13  -5   5   24.11    1.59 
  13  -5  -5   24.78    1.83 
 -13  -5   5   25.66    1.84 
 -11   5   3   16.76    0.81 
 -11   5   3   16.15    0.80 
  11   5  -3   15.63    1.31 
 -11   5   3   13.22    1.53 
 -11  -5   3   16.35    1.53 
  11  -5  -3   18.38    1.44 
 -11  -5   3   17.37    1.22 
  -9   5   1   26.05    1.12 
  -9   5   1   29.90    1.80 
   9   5  -1   22.98    1.66 
  -9   5   1   28.57    1.14 
  -9  -5   1   28.00    1.41 
  -9  -5   1   29.65    1.81 
   9  -5  -1   24.80    1.54 
  -7   5  -1    3.21    0.81 
  -7   5  -1    5.01    0.61 
   7   5   1    4.49    0.94 
  -7  -5  -1    5.05    0.95 
   7  -5   1    5.70    0.81 
  -7  -5  -1    5.46    0.69 
  -5   5  -3   60.16    2.25 
  -5   5  -3   56.41    2.49 
   5   5   3   56.49    2.58 
  -5  -5  -3   56.77    2.15 
   5  -5   3   58.11    2.12 
  -5  -5  -3   54.64    2.60 
   5  -5   3   60.50    2.26 
   3   5   5    3.04    0.76 
  -3   5  -5    1.65    0.73 
  -3  -5  -5    2.28    0.57 
  -3  -5  -5    1.69    0.76 
   3  -5   5    1.47    0.38 
   3  -5   5    1.69    0.45 
   3  -5   5    2.43    0.66 
  -1   5  -7   36.81    2.03 
   1   5   7   38.35    2.23 
   1  -5   7   35.78    1.25 
  -1  -5  -7   30.15    2.01 
   1  -5   7   36.58    2.00 
  -1  -5  -7   37.19    1.82 
   1  -5   7   36.40    1.21 
   1   5  -9   82.34    3.30 
  -1   5   9   72.44    3.43 
   1  -5  -9   78.01    3.13 
   1  -5  -9   83.06    3.48 
  -1  -5   9   76.04    3.38 
  -3   5  11   16.24    1.83 
   3   5 -11   16.44    1.57 
   3  -5 -11   16.24    1.47 
  -3  -5  11   15.71    1.79 
   3  -5 -11   16.01    1.75 
  -5   5  13    3.15    1.06 
   5   5 -13    3.70    1.04 
   5  -5 -13    1.89    1.07 
   5  -5 -13    1.99    0.95 
  -5  -5  13    2.08    0.96 
  -7   5  15    6.66    1.59 
   7   5 -15   10.44    1.66 
  -7  -5  15   11.84    1.78 
   7  -5 -15    6.89    1.49 
   7  -5 -15    7.55    1.49 
   9   5 -17    5.00    1.46 
  -9   5  17    5.58    1.67 
   9  -5 -17    4.29    1.38 
  -9  -5  17    3.93    1.57 
   9  -5 -17    3.47    1.32 
  11   5 -19    0.58    1.29 
 -11   5  19    1.31    1.49 
  11  -5 -19   -0.61    1.23 
  11  -5 -19    1.65    1.34 
 -11  -5  19    2.72    1.60 
  13   5 -21    3.68    1.67 
 -13   5  21    1.98    1.75 
  13  -5 -21    3.42    1.61 
  13  -5 -21    2.77    1.47 
 -13  -5  21    5.45    2.02 
  15   5 -23    2.16    1.79 
 -24   6  16    3.23    1.76 
  24   6 -16    6.48    1.72 
 -24  -6  16    5.18    1.70 
  24  -6 -16    7.36    2.04 
 -22   6  14    4.04    1.74 
  22   6 -14    5.44    1.59 
  22   6 -14    4.16    1.38 
 -22  -6  14    8.93    1.83 
  22  -6 -14    3.13    1.62 
  22  -6 -14    5.47    1.74 
  20   6 -12    1.62    1.03 
 -20   6  12    1.04    1.28 
  20   6 -12    1.00    1.06 
  20  -6 -12    0.94    1.25 
 -20  -6  12    1.81    1.19 
  20  -6 -12    2.09    1.40 
 -20  -6  12    0.61    0.90 
 -18   6  10   54.15    3.30 
  18   6 -10   51.31    2.77 
  18   6 -10   52.79    2.79 
  18   6 -10   58.74    3.24 
 -18  -6  10   56.47    2.91 
  18  -6 -10   48.42    2.99 
 -18  -6  10   56.93    3.24 
  18  -6 -10   56.98    3.38 
 -18  -6  10   53.90    2.84 
  16   6  -8    7.45    1.17 
  16   6  -8    7.79    1.45 
 -16   6   8    7.61    1.47 
  16   6  -8    5.29    1.06 
 -16  -6   8    6.96    1.18 
  16  -6  -8    9.05    1.53 
 -16  -6   8    7.86    1.19 
 -16  -6   8    6.89    1.41 
  14   6  -6   12.13    1.27 
  14   6  -6   12.29    1.63 
 -14   6   6   11.79    1.61 
 -14   6   6   15.25    1.54 
 -14  -6   6   12.52    1.19 
 -14  -6   6   12.90    1.50 
  14  -6  -6   11.85    1.56 
 -14  -6   6   13.64    1.69 
 -12   6   4   73.33    2.45 
  12   6  -4   72.72    3.33 
  12   6  -4   71.77    2.75 
 -12   6   4   71.95    3.28 
 -12  -6   4   73.94    2.80 
  12  -6  -4   71.68    3.18 
 -12  -6   4   79.15    3.26 
  10   6  -2   12.64    1.54 
 -10   6   2   15.71    1.45 
 -10   6   2   14.22    0.91 
  10  -6  -2   16.74    1.37 
 -10  -6   2   15.05    1.06 
 -10  -6   2   14.38    1.53 
  -8   6   0    0.18    0.39 
  -8   6   0    0.96    0.65 
   8   6   0    0.53    0.56 
   8  -6   0    0.57    0.52 
  -8  -6   0    1.07    0.43 
  -8  -6   0   -0.49    0.62 
  -6   6  -2    1.36    0.65 
  -6   6  -2    1.49    0.53 
   6   6   2    3.38    0.83 
   6  -6   2    2.25    0.53 
  -6  -6  -2    1.99    0.48 
  -6  -6  -2    2.56    0.84 
   6  -6   2    1.57    0.51 
  -4   6  -4   68.26    2.85 
  -4   6  -4   68.12    2.69 
   4   6   4   65.57    3.00 
  -4  -6  -4   68.85    2.41 
   4  -6   4   65.86    2.67 
   4  -6   4   66.93    2.31 
  -4  -6  -4   63.65    2.97 
  -2   6  -6    4.84    0.91 
   2   6   6    3.65    0.90 
   2  -6   6    4.91    0.54 
   2  -6   6    3.82    0.45 
  -2  -6  -6    3.50    0.91 
  -2  -6  -6    3.54    0.66 
   2  -6   6    4.91    0.96 
   0   6   8    0.00    0.76 
   0   6  -8    0.38    0.63 
   0  -6   8    0.63    0.71 
   0  -6  -8    0.24    0.79 
   0  -6  -8   -0.22    0.43 
   2   6 -10   16.87    1.57 
  -2   6  10   20.36    2.11 
   2  -6 -10   18.79    1.94 
  -2  -6  10   17.49    1.88 
   2  -6 -10   19.95    1.53 
   4   6 -12    1.89    0.91 
  -4   6  12    0.18    0.98 
   4  -6 -12    0.95    0.99 
   4  -6 -12    0.89    0.89 
  -4  -6  12    0.76    0.98 
  -6   6  14    2.55    1.06 
   6   6 -14    2.00    1.12 
  -6  -6  14    3.27    1.31 
   6  -6 -14    0.04    0.87 
   6  -6 -14    2.23    1.17 
   8   6 -16    1.61    1.11 
  -8   6  16    0.73    1.23 
   8  -6 -16   -0.32    0.81 
   8  -6 -16    0.72    1.08 
  -8  -6  16    0.94    1.01 
  10   6 -18    2.55    1.31 
 -10   6  18    0.90    1.04 
  10  -6 -18    2.23    1.38 
 -10  -6  18    0.80    1.43 
  10  -6 -18   -0.53    1.18 
 -12   6  20   -1.07    1.35 
  12   6 -20   -1.53    1.19 
  12  -6 -20    1.01    1.49 
  12  -6 -20    2.32    1.45 
 -12  -6  20    0.09    1.17 
 -14   6  22   -1.54    1.52 
  14   6 -22   -0.49    1.45 
  14  -6 -22   -0.18    1.56 
  25   7 -17    2.13    1.57 
 -25  -7  17   -1.12    1.45 
  23   7 -15    0.71    1.25 
 -23   7  15   -1.94    1.39 
 -23  -7  15    1.80    1.43 
  23  -7 -15   -0.89    1.05 
  23  -7 -15   -0.46    1.42 
  21   7 -13   -0.58    1.15 
 -21   7  13   -0.02    1.31 
  21  -7 -13   -0.78    1.31 
 -21  -7  13   -0.86    1.13 
  21  -7 -13    0.36    1.27 
  19   7 -11    4.49    1.30 
 -19   7  11    3.92    1.52 
  19  -7 -11    3.35    1.50 
 -19  -7  11    1.77    1.27 
  19  -7 -11    2.55    1.40 
  17   7  -9    5.73    1.49 
  17   7  -9    5.41    1.34 
 -17   7   9    4.94    1.40 
  17   7  -9    4.57    1.01 
 -17  -7   9    4.75    1.23 
  17  -7  -9    6.00    1.49 
  17  -7  -9    6.38    1.49 
 -17  -7   9    6.59    1.57 
 -15   7   7    0.15    0.95 
  15   7  -7   -0.90    0.91 
  15   7  -7    1.42    0.69 
 -15  -7   7   -0.20    0.91 
 -15  -7   7    3.23    1.02 
  15  -7  -7    0.91    0.82 
 -15  -7   7    1.00    0.76 
  13   7  -5    0.91    0.59 
 -13   7   5    1.73    0.94 
  13   7  -5    2.67    1.05 
 -13  -7   5    2.39    0.89 
  13  -7  -5    1.90    0.95 
 -13  -7   5    2.47    0.68 
 -11   7   3   13.63    1.04 
  11   7  -3   16.43    1.84 
  11   7  -3   14.91    1.04 
 -11   7   3   15.79    1.67 
 -11  -7   3   16.66    1.55 
  11  -7  -3   17.12    1.52 
 -11  -7   3   13.50    1.05 
  -9   7   1    1.11    0.71 
  -9   7   1    0.29    0.50 
   9   7  -1    1.08    0.69 
  -9  -7   1    0.20    0.39 
  -9  -7   1    0.57    0.74 
   9  -7  -1    1.04    0.64 
   7   7   1   17.57    1.87 
  -7   7  -1   15.03    1.38 
  -7   7  -1   20.13    1.30 
  -7  -7  -1   19.77    0.99 
  -7  -7  -1   20.12    1.67 
   7  -7   1   17.36    1.24 
   5   7   3    7.11    1.31 
  -5   7  -3    9.61    1.23 
  -5   7  -3    9.02    1.07 
   5  -7   3    8.83    0.91 
   5  -7   3   10.19    1.18 
  -5  -7  -3    9.21    0.80 
  -5  -7  -3   13.94    1.58 
   3   7   5    1.19    0.72 
  -3   7  -5   -0.27    0.53 
  -3   7  -5    0.80    0.61 
  -3  -7  -5   -0.70    0.71 
  -3  -7  -5   -0.12    0.41 
   3  -7   5    0.54    0.61 
   3  -7   5    0.51    0.36 
   1   7   7    9.68    1.51 
  -1   7  -7    9.54    1.20 
  -1  -7  -7    8.69    1.41 
  -1  -7  -7    8.70    1.00 
   1  -7   7    8.97    1.43 
  -1   7   9    3.89    1.22 
   1   7  -9    2.92    0.89 
  -1  -7   9    2.39    1.01 
   1  -7  -9    3.19    0.85 
   1  -7  -9    3.30    1.13 
  -3   7  11    2.87    1.24 
   3   7 -11    1.09    0.91 
   3  -7 -11    0.54    0.73 
  -3  -7  11    0.55    1.00 
   3  -7 -11    0.02    0.71 
  -5   7  13    9.97    1.82 
   5   7 -13   11.44    1.63 
   5  -7 -13   10.11    1.48 
  -5  -7  13    7.68    1.64 
   5  -7 -13    8.63    1.62 
  -7   7  15   22.18    2.57 
   7   7 -15   23.13    2.41 
   7  -7 -15   20.72    2.21 
   7  -7 -15   16.91    2.27 
  -7  -7  15   19.84    2.49 
   9   7 -17   -0.17    1.03 
  -9   7  17    2.54    1.45 
  -9  -7  17   -1.99    1.12 
   9  -7 -17   -0.22    1.24 
   9  -7 -17    0.31    1.08 
 -11   7  19   -0.81    1.28 
  11   7 -19    2.54    1.43 
  11  -7 -19   -0.92    1.11 
 -11  -7  19    1.76    1.36 
  11  -7 -19    2.17    1.55 
 -13   7  21    3.59    1.87 
  13   7 -21    3.49    1.67 
  13  -7 -21    4.11    1.85 
  24   8 -16   -0.63    1.49 
 -24  -8  16    1.71    1.69 
  22   8 -14    1.42    1.57 
 -22   8  14   -0.12    1.40 
 -22  -8  14    0.02    1.41 
  22  -8 -14    2.60    1.65 
  22  -8 -14    1.56    1.47 
  20   8 -12    1.07    1.33 
 -20   8  12    1.70    1.39 
  20  -8 -12    0.20    1.21 
  20  -8 -12    0.97    1.38 
 -20  -8  12   -1.38    1.17 
 -18   8  10    1.41    1.27 
  18   8 -10   -0.41    0.75 
  18  -8 -10   -0.76    1.15 
  18  -8 -10    0.02    1.21 
 -18  -8  10   -1.71    0.71 
  16   8  -8    4.90    1.30 
 -16   8   8    2.75    1.19 
  16  -8  -8    2.16    1.21 
 -16  -8   8    2.71    1.09 
 -16  -8   8    4.95    1.32 
  16  -8  -8    4.47    1.33 
  14   8  -6   48.10    3.07 
 -14   8   6   50.95    2.88 
 -14  -8   6   43.60    2.52 
  14  -8  -6   51.13    2.89 
  12   8  -4   11.65    1.73 
 -12   8   4    9.02    1.42 
 -12  -8   4    9.16    1.46 
  12  -8  -4   10.73    1.50 
 -10   8   2    1.30    0.80 
 -10   8   2    1.81    0.66 
  10   8  -2    0.28    0.72 
 -10  -8   2    1.52    0.82 
  10  -8  -2   -0.19    0.67 
   8   8   0   12.86    1.73 
  -8   8   0   15.02    1.57 
  -8   8   0   13.17    1.29 
   8  -8   0   14.56    1.45 
  -8  -8   0   12.70    1.58 
  -6   8  -2   14.55    1.39 
  -6   8  -2   12.34    1.27 
   6   8   2   10.71    1.67 
   6  -8   2   12.44    1.12 
  -6  -8  -2   11.54    1.52 
  -4   8  -4   19.76    1.56 
  -4   8  -4   19.18    1.57 
   4   8   4   22.17    1.86 
   4  -8   4   20.04    1.21 
  -4  -8  -4   21.83    1.88 
   4  -8   4   23.08    1.65 
   2   8   6    1.05    0.82 
  -2   8  -6    0.11    0.71 
  -2   8  -6    1.33    0.74 
  -2  -8  -6    0.64    0.48 
  -2  -8  -6    0.66    0.93 
   2  -8   6    0.64    0.76 
   0   8   8   16.16    2.03 
   0   8  -8   20.07    1.82 
   0   8  -8   18.95    1.61 
   0  -8  -8   17.57    1.31 
   0  -8  -8   20.27    2.10 
   0  -8   8   18.38    1.97 
   2   8 -10   13.14    1.56 
  -2   8  10   10.16    1.65 
  -2  -8  10   17.57    2.07 
   2  -8 -10   12.04    1.86 
   2  -8 -10   12.25    1.38 
   4   8 -12    1.55    0.92 
  -4   8  12    1.64    1.02 
   4  -8 -12    1.46    0.88 
  -4  -8  12    1.48    1.18 
   4  -8 -12    0.77    1.19 
   6   8 -14    3.38    1.22 
  -6   8  14    5.43    1.63 
  -6  -8  14    3.48    1.47 
   6  -8 -14    4.63    1.55 
   6  -8 -14    5.92    1.41 
   8   8 -16    1.38    1.11 
  -8   8  16    0.93    1.05 
   8  -8 -16    1.67    1.25 
   8  -8 -16    1.38    1.38 
  -8  -8  16    0.68    1.41 
 -10   8  18    5.78    1.65 
  10   8 -18    2.25    1.48 
  10  -8 -18    5.16    1.51 
  10  -8 -18    4.93    1.82 
 -10  -8  18    4.71    1.87 
 -12   8  20    0.36    1.58 
  12  -8 -20   -0.43    1.44 
  23  -9 -15   -0.56    1.35 
  21   9 -13   -1.14    1.31 
 -21   9  13    3.89    1.72 
  21  -9 -13    2.96    1.62 
  21  -9 -13    2.32    1.62 
 -21  -9  13   -0.19    1.45 
  19   9 -11    5.43    1.80 
 -19   9  11    4.72    1.58 
 -19  -9  11    8.20    1.95 
  19  -9 -11    5.56    1.53 
  19  -9 -11    6.83    1.85 
 -17   9   9   13.74    1.97 
  17   9  -9   11.65    1.90 
  17  -9  -9    9.96    1.87 
  17  -9  -9   11.79    1.98 
  15   9  -7   -1.18    1.08 
 -15   9   7    0.11    0.93 
  15  -9  -7    0.75    0.98 
  15  -9  -7   -0.08    1.01 
 -13   9   5   39.97    2.63 
  13   9  -5   38.51    2.93 
 -13  -9   5   44.77    2.61 
  13  -9  -5   43.61    2.69 
  11   9  -3    9.07    1.58 
 -11   9   3    8.36    1.41 
  11  -9  -3    6.75    1.28 
 -11  -9   3    7.83    1.35 
   9   9  -1    0.86    1.04 
  -9   9   1    1.97    0.85 
  -9   9   1    1.41    0.72 
   9  -9  -1    1.26    0.87 
  -9  -9   1    1.26    0.89 
  -7   9  -1    3.98    0.97 
  -7   9  -1    5.24    1.05 
   7   9   1    8.01    1.57 
  -7  -9  -1    6.34    1.30 
   7  -9   1    6.94    1.07 
  -5   9  -3    8.44    1.24 
   5   9   3    6.11    1.49 
  -5   9  -3   13.03    1.54 
  -5  -9  -3   10.61    1.54 
   5  -9   3    7.72    0.99 
  -3   9  -5   35.18    2.31 
   3   9   5   31.87    2.54 
  -3   9  -5   33.77    1.99 
   3  -9   5   29.21    2.09 
  -3  -9  -5   27.90    2.25 
  -1   9  -7    1.90    0.85 
  -1   9  -7    1.53    0.96 
   1   9   7    1.35    1.16 
  -1  -9  -7    3.65    1.23 
   1  -9   7    3.67    1.13 
  -1   9   9   27.65    2.32 
   1   9  -9   33.07    2.45 
   1   9  -9   28.10    1.98 
   1  -9  -9   25.46    2.43 
  -1  -9   9   26.99    2.33 
   3   9 -11    3.94    1.83 
  -3   9  11    6.67    1.66 
   3   9 -11    4.83    1.43 
   3  -9 -11    3.32    1.44 
  -3  -9  11    2.40    1.38 
  -5   9  13    1.75    1.44 
   5  -9 -13    0.09    1.22 
  -5  -9  13    3.19    1.45 
  -7   9  15    1.25    1.17 
  -7  -9  15    4.05    1.72 
   7  -9 -15    3.08    1.59 
  -9   9  17    0.82    1.45 
   9  -9 -17    0.06    1.14 
  -9  -9  17    1.73    1.72 
 -11   9  19    3.19    1.82 
  22 -10 -14   -0.23    1.68 
 -20  10  12    1.17    1.55 
  20  10 -12    0.54    1.61 
  20 -10 -12    1.73    1.43 
 -18  10  10   10.70    1.87 
  18  10 -10    9.25    2.12 
  18 -10 -10    4.71    1.77 
  18 -10 -10    8.69    1.78 
  16  10  -8    3.33    1.34 
 -16  10   8    2.39    1.37 
  16 -10  -8    1.64    1.31 
  16 -10  -8    0.93    1.18 
  14  10  -6    5.57    1.76 
 -14  10   6    6.03    1.40 
  14 -10  -6    7.97    1.47 
  14 -10  -6    5.27    1.48 
  12  10  -4    9.50    1.90 
 -12  10   4    5.89    1.36 
  12 -10  -4    8.86    1.52 
 -12 -10   4    9.21    1.51 
  10  10  -2    4.24    1.58 
 -10 -10   2    4.99    1.29 
  10 -10  -2    5.35    1.19 
  -8  10   0   10.72    1.41 
   8  10   0    6.77    1.62 
   8 -10   0    8.47    1.23 
  -8 -10   0    7.98    1.45 
  -6  10  -2   -0.05    0.69 
   6  10   2   -2.15    0.89 
   6 -10   2    0.25    0.72 
  -6 -10  -2   -1.12    0.81 
  -4  10  -4    2.41    1.02 
   4  10   4    1.95    1.04 
  -4 -10  -4    0.74    1.13 
  -2  10  -6    3.43    1.25 
   2  10   6    3.31    1.43 
   2 -10   6    2.25    1.05 
  -2 -10  -6    3.44    1.33 
   0  10   8    9.61    1.90 
   0  10  -8    6.66    1.49 
   0 -10  -8    8.44    1.72 
   0 -10   8    9.29    1.67 
   2  10 -10   24.29    2.56 
  -2  10  10   21.37    2.60 
  -2 -10  10   26.37    2.74 
   2 -10 -10   24.14    2.55 
   4  10 -12    0.12    1.23 
  -4  10  12   -1.09    0.89 
   4 -10 -12    0.49    1.34 
  -4 -10  12    1.81    1.39 
   6  10 -14    1.42    1.19 
  -6  10  14   -1.33    1.23 
   6 -10 -14    2.31    1.63 
  -6 -10  14   -0.23    1.38 
  -8  10  16    3.82    1.84 
   8 -10 -16    1.75    1.38 
  -8 -10  16    3.05    1.89 
 -10  10  18    0.10    1.64 
  19  11 -11    4.19    1.98 
  17  11  -9    7.46    2.07 
  17 -11  -9    4.14    1.61 
  15  11  -7   -0.36    1.03 
  15 -11  -7   -0.35    1.10 
  13  11  -5    3.17    1.59 
  13 -11  -5    0.97    1.09 
  11  11  -3    2.98    1.54 
 -11 -11   3    2.04    1.09 
  11 -11  -3   -0.51    0.87 
   9  11  -1   -1.90    1.10 
  -9 -11   1   -0.08    0.87 
   9 -11  -1   -0.37    0.83 
  -7  11  -1   -0.11    0.79 
   7  11   1    2.00    1.38 
  -7 -11  -1   -0.67    0.86 
  -5  11  -3    3.68    1.14 
   5  11   3    1.13    1.32 
  -5 -11  -3    3.73    1.29 
   3  11   5    1.88    1.36 
  -3  11  -5    1.69    1.11 
  -3 -11  -5    2.29    1.21 
  -1  11  -7    0.41    1.08 
   1  11   7    0.95    1.06 
  -1 -11  -7   -0.22    1.09 
   1 -11   7    1.19    1.12 
  -1  11   9    1.11    1.42 
   1  11  -9    1.37    1.22 
   1 -11  -9   -1.08    1.18 
  -1 -11   9    0.37    1.20 
  -3  11  11    0.86    1.44 
   3  11 -11    6.74    1.79 
  -3 -11  11    0.81    1.37 
   3 -11 -11    1.02    1.41 
   5  11 -13    1.43    1.53 
  -5  11  13    1.65    1.58 
  -5 -11  13   -1.68    1.33 
   5 -11 -13    2.66    1.72 
  -7  11  15    1.24    1.58 
   7  11 -15   -1.53    1.45 
  -7 -11  15    0.20    1.58 
  16  12  -8    1.02    1.37 
  16 -12  -8    0.86    1.43 
  14  12  -6    0.11    1.29 
  14 -12  -6    0.76    1.19 
  12  12  -4   11.73    2.42 
  12 -12  -4   17.31    2.16 
  10  12  -2   -0.82    1.28 
   8  12   0   -0.12    1.45 
  -8 -12   0    1.03    1.16 
   6  12   2    1.86    1.57 
  -6  12  -2    3.30    1.18 
  -6 -12  -2    4.16    1.36 
   4  12   4    1.09    1.46 
  -4  12  -4    2.38    1.20 
  -4 -12  -4    2.08    1.33 
  -2  12  -6    0.72    1.10 
   2  12   6    1.82    1.53 
  -2 -12  -6    2.89    1.39 
   0  12   8    0.49    1.50 
   0  12  -8    1.21    1.30 
   0 -12   8    1.09    1.33 
   0 -12  -8    2.43    1.49 
  -2  12  10   -0.25    1.44 
   2  12 -10    1.68    1.46 
  -2 -12  10    1.99    1.57 
   2 -12 -10    1.61    1.47 
  -4  12  12    1.34    1.60 
   4  12 -12    1.46    1.47 
  -4 -12  12    0.30    1.52 
   4 -12 -12   -0.03    1.56 
  -6  12  14    2.19    1.78 
   6  12 -14    0.75    1.58 
  -6 -12  14   -1.95    1.47 
  15 -13  -7    2.85    1.54 
  13  13  -5    5.15    1.82 
  13 -13  -5    4.08    1.87 
  11  13  -3    6.37    2.08 
   9  13  -1    5.83    1.97 
   7  13   1    0.98    1.69 
  -7 -13  -1    3.13    2.41 
   5  13   3    1.44    1.65 
  -5 -13  -3    1.91    1.31 
  -3  13  -5    2.56    1.33 
   3  13   5   -0.88    1.09 
  -3 -13  -5    0.68    1.50 
   1  13   7    3.53    1.90 
  -1  13  -7    1.82    1.33 
  -1 -13  -7    3.92    1.64 
   1  13  -9   11.81    2.24 
  -1  13   9    5.30    2.09 
   1 -13  -9    3.48    1.70 
   3  13 -11    7.45    2.02 
  -3  13  11    5.08    2.08 
  -3 -13  11    7.45    2.04 
   3 -13 -11    5.17    2.14 
   8  14   0    1.63    1.99 
   6  14   2    0.64    1.71 
   4  14   4    8.05    2.21 
  -4 -14  -4    5.41    1.68 
   2  14   6    8.44    2.43 
  -2  14  -6    7.57    1.92 
  -2 -14  -6    8.30    2.06 
   0  14  -8    2.12    1.61 
   0 -14  -8    2.56    1.73 
   2  14 -10    4.17    1.90 
  26   0 -17    1.31    1.45 
  26   0 -17    1.91    1.67 
 -24   0  15   -0.75    0.92 
  24   0 -15   -0.74    1.01 
  24   0 -15   -0.89    1.09 
  22   0 -13    0.00    0.99 
 -22   0  13    0.80    1.22 
  22   0 -13    0.11    1.12 
  20   0 -11    0.33    0.93 
 -20   0  11   -0.12    0.69 
 -20   0  11    0.36    1.08 
  20   0 -11   -0.60    0.96 
  18   0  -9    0.71    0.68 
 -18   0   9    0.24    0.60 
 -18   0   9    0.44    0.96 
  18   0  -9    0.09    0.86 
 -16   0   7    0.58    0.46 
 -16   0   7    0.28    0.75 
  16   0  -7    0.02    0.40 
 -16   0   7    0.00    0.75 
  16   0  -7   -0.56    0.64 
  14   0  -5    0.26    0.51 
 -14   0   5    0.50    0.72 
 -14   0   5    0.26    0.56 
 -14   0   5    0.16    0.35 
  14   0  -5   -0.35    0.31 
  12   0  -3    0.26    0.28 
  12   0  -3    0.42    0.55 
 -12   0   3   -0.04    0.45 
  12   0  -3   -0.02    0.26 
 -12   0   3   -0.48    0.55 
 -10   0   1   -0.10    0.40 
  10   0  -1    0.16    0.26 
  10   0  -1    0.37    0.24 
 -10   0   1   -0.21    0.38 
  -8   0  -1    0.89    0.55 
  -8   0  -1   -0.38    0.43 
   8   0   1    0.22    0.26 
  -8   0  -1   -0.14    0.24 
  -6   0  -3    0.97    0.52 
   6   0   3   -0.05    0.33 
  -6   0  -3   -0.09    0.33 
   4   0   5    0.02    0.39 
  -4   0  -5   -0.33    0.47 
  -4   0  -5   -0.02    0.42 
   2   0   7    0.04    0.49 
  -2   0  -7    0.82    0.49 
  -2   0  -7   -0.70    0.48 
   0   0  -9   -0.34    0.43 
   0   0  -9   -0.64    0.54 
   0   0   9    0.15    0.55 
   2   0 -11   -0.50    0.62 
  -2   0  11   -0.50    0.65 
   2   0 -11    0.43    0.51 
   4   0 -13    0.56    0.62 
  -4   0  13    0.27    0.85 
   4   0 -13   -0.11    0.61 
  -6   0  15    0.54    0.96 
   6   0 -15   -0.79    0.79 
   6   0 -15   -1.04    0.64 
  -8   0  17   -0.08    0.74 
   8   0 -17    0.80    0.86 
   8   0 -17   -0.09    1.02 
  10   0 -19    0.21    0.89 
  10   0 -19   -1.20    0.74 
 -10   0  19   -2.02    1.08 
  12   0 -21    0.87    1.41 
 -12   0  21   -2.77    1.16 
  14   0 -23    0.30    1.54 
 -14   0  23    1.81    1.38 
  27   1 -18    1.68    1.47 
  27   1 -18    3.00    1.99 
  27  -1 -18    4.04    1.78 
 -25   1  16    1.90    1.71 
  25   1 -16   -0.15    1.45 
  25   1 -16    0.43    1.21 
  25  -1 -16    1.67    1.40 
  25  -1 -16    1.20    1.55 
 -25  -1  16    0.99    1.62 
  23   1 -14    7.00    1.81 
  23   1 -14   10.45    1.84 
 -23   1  14    7.77    1.88 
  23  -1 -14    5.86    1.72 
  23  -1 -14    7.53    1.64 
 -23  -1  14   10.67    2.01 
  21   1 -12   15.16    2.05 
  21   1 -12   11.92    1.77 
 -21   1  12   18.23    2.32 
 -21  -1  12   15.10    1.68 
 -21  -1  12   14.70    2.13 
  21  -1 -12   16.01    2.17 
  21  -1 -12   19.40    2.17 
 -19   1  10    0.65    0.58 
  19   1 -10    0.33    0.93 
 -19   1  10    0.05    0.72 
  19   1 -10   -0.84    0.82 
  19  -1 -10    0.03    0.72 
 -19  -1  10    0.34    0.76 
  19  -1 -10    0.37    0.88 
 -19  -1  10    0.26    0.71 
  17   1  -8   18.90    1.84 
 -17   1   8   14.55    1.83 
  17   1  -8   16.62    1.29 
 -17   1   8   16.99    1.16 
 -17  -1   8   19.80    1.87 
 -17  -1   8   17.68    1.34 
 -17  -1   8   16.47    1.50 
  17  -1  -8   17.64    1.84 
  15   1  -6   19.43    1.58 
 -15   1   6   15.33    1.66 
  15   1  -6   16.67    1.16 
 -15   1   6   15.67    1.48 
 -15   1   6   18.98    1.01 
 -15  -1   6   13.73    1.55 
 -15  -1   6   16.81    1.18 
  15  -1  -6   19.28    1.60 
 -15  -1   6   20.24    1.56 
 -13   1   4   74.63    2.25 
 -13   1   4   79.18    3.18 
  13   1  -4   72.99    2.58 
  13   1  -4   72.75    3.04 
 -13   1   4   77.05    3.22 
  13  -1  -4   74.96    2.28 
  13  -1  -4   74.69    3.04 
 -13  -1   4   75.96    2.59 
  13  -1  -4   73.43    2.24 
 -13  -1   4   74.57    3.15 
 -13  -1   4   71.70    3.12 
  11   1  -2   97.28    2.99 
 -11   1   2   96.67    3.54 
 -11   1   2   88.35    3.53 
  11  -1  -2   91.12    2.53 
  11  -1  -2   92.18    3.41 
 -11  -1   2   96.45    3.56 
 -11  -1   2   89.17    3.46 
  11  -1  -2   91.70    2.54 
   9   1   0   29.47    1.28 
  -9   1   0   27.95    0.94 
  -9   1   0   30.60    1.61 
  -9   1   0   27.19    1.67 
   9  -1   0   28.81    0.95 
   9  -1   0   28.10    0.96 
  -9  -1   0   23.58    1.51 
  -9  -1   0   27.59    1.61 
  -7   1  -2  122.91    4.15 
  -7   1  -2  128.29    4.28 
   7   1   2  125.09    3.88 
  -7   1  -2  132.34    3.64 
   7  -1   2  125.98    3.65 
  -7  -1  -2  125.34    4.20 
  -7  -1  -2  128.77    4.28 
  -5   1  -4   -0.02    0.42 
  -5   1  -4    0.38    0.41 
   5   1   4    0.63    0.43 
  -5  -1  -4    0.60    0.53 
  -5  -1  -4    0.79    0.52 
   5  -1   4    0.49    0.39 
   3   1   6  160.55    5.12 
  -3   1  -6  160.27    5.19 
  -3   1  -6  164.72    4.97 
  -3  -1  -6  170.97    5.20 
   3  -1   6  162.29    5.03 
  -3  -1  -6  158.74    5.11 
   1   1   8   31.37    1.84 
  -1   1  -8   32.13    1.58 
  -1   1  -8   30.90    1.83 
  -1  -1  -8   29.29    1.77 
   1  -1   8   32.24    1.80 
  -1  -1  -8   33.95    1.74 
   1   1 -10   11.91    1.35 
  -1   1  10    9.62    1.24 
   1   1 -10    9.97    1.02 
   1  -1 -10   12.15    1.38 
  -1  -1  10   10.32    1.32 
   1  -1 -10   11.34    1.19 
   3   1 -12   44.32    2.02 
  -3   1  12   45.52    2.59 
   3   1 -12   43.49    2.46 
  -3  -1  12   43.13    2.52 
   3  -1 -12   46.13    2.24 
   3  -1 -12   39.46    2.38 
  -5   1  14   16.09    1.86 
   5   1 -14   16.49    1.82 
   5   1 -14   13.03    1.29 
   5  -1 -14   13.50    1.47 
  -5  -1  14   11.66    1.72 
   5  -1 -14   13.01    1.67 
   7   1 -16   17.47    2.08 
  -7   1  16   17.18    2.21 
   7   1 -16   20.25    1.55 
   7  -1 -16   19.67    2.20 
  -7  -1  16   18.01    2.26 
   7  -1 -16   19.94    1.82 
   9   1 -18    1.60    1.30 
  -9   1  18    4.05    1.58 
  -9  -1  18    3.19    1.46 
   9  -1 -18    2.88    1.06 
   9  -1 -18    1.66    1.30 
 -11   1  20    9.67    1.88 
  11   1 -20   11.23    1.91 
  11  -1 -20    8.08    1.56 
 -11  -1  20   10.82    2.22 
  11  -1 -20    8.52    1.78 
 -13   1  22    3.04    1.70 
  13   1 -22    2.48    1.35 
 -13  -1  22    4.68    1.95 
  13  -1 -22    3.98    1.80 
 -26   2  17   27.42    3.30 
  26   2 -17   24.56    2.74 
  26   2 -17   27.77    3.19 
  26  -2 -17   27.42    3.29 
  26  -2 -17   27.96    3.02 
 -24   2  15    0.99    1.44 
  24   2 -15   -0.07    1.29 
  24   2 -15   -0.80    1.06 
 -24  -2  15    2.33    1.56 
  24  -2 -15    2.07    1.43 
  24  -2 -15   -1.53    1.31 
  22   2 -13    0.10    1.17 
  22   2 -13    0.45    1.01 
 -22   2  13    0.89    1.05 
  22  -2 -13    0.11    1.15 
  22  -2 -13    0.29    1.23 
 -22  -2  13    1.19    1.01 
 -22  -2  13    0.24    1.17 
 -20   2  11   18.52    2.28 
  20   2 -11   20.24    2.07 
  20   2 -11   21.89    1.87 
  20   2 -11   21.40    2.29 
  20  -2 -11   17.57    2.26 
 -20  -2  11   23.59    1.89 
 -20  -2  11   21.86    2.33 
  20  -2 -11   21.70    2.25 
  18   2  -9   30.31    2.23 
  18   2  -9   33.69    2.16 
 -18   2   9   30.54    1.54 
  18   2  -9   28.62    1.87 
 -18   2   9   32.06    2.45 
 -18  -2   9   33.62    2.34 
 -18  -2   9   28.15    1.82
[truncated: 16,616,137 more chars]
